# Supplementary material for: Neuronal dynamics of cerebellum and medial prefrontal cortex in adaptive motor timing
Source: Nat Commun. 2025 Jan 12;16:612. doi: 10.1038/s41467-025-55884-0 (PMC11725584; doi:10.1038/s41467-025-55884-0)
Supplement: Supplementary file 4 — Source Data [file 41467_2025_55884_MOESM4_ESM.xlsx]

## Sheet: Figure 1
Fig.1d Individual trial CR onset of example sessions (ms)				Fig.1e Session average CR onset and peak time (ms)						Fig.1f Session average CR slope (a.u.)				Fig.1g Session average CR peak velocity (a.u.)				Fig.1h Session average CR amplitude (%)				Fig.1k Modulation amplitude of facilitation IpN cells				Fig.1n Modulation amplitude of suppression IpN cells
Trial No.	TEC	DEC		Session No.	CR onset		CR peak time			Session No.	TEC	DEC		Session No.	TEC	DEC		Session No.	TEC	DEC		Cell No.	TEC	DEC		Cell No.	TEC	DEC
1	290	240			TEC	DEC	TEC	DEC		1	0.315536	1.0869		1	5.27967	12.474		1	33.2299	59.4509		1	56.0288	125.297		1	59.5123	44.6401
2	421	174		1	305	155.081	441.371	235.973		2	0.584012	0.754575		2	8.14145	13.5964		2	47.3064	67.1		2	221.366	124.409		2	47.365	53.0122
3	371	128		2	361.59	140.688	471.872	236.125		3	0.324401	0.80035		3	5.96481	13.6766		3	39.0477	71.942		3	21.7826	79.6447		3	35.2355	65.04
4	459	162		3	326.282	147.538	465.487	243.026		4	0.744588	0.692955		4	8.69736	10.1437		4	35.8076	52.0761		4	53.1239	54.7912		4	41.6921	45.9341
5	463	197		4	270.87	159.216	425.391	240		5	0.546093	0.765349		5	5.7517	10.8554		5	29.0725	57.5075		5	46.7848	185.286		5	52.9981	43.9452
6	263	235		5	357.833	160.476	427.375	240.452		6	0.975142	0.661989		6	8.62997	8.74443		6	38.5014	32.0673		6	46.7851	48.3184		6	43.4835	50.2094
7	285	139		6	350.587	165.28	445.957	219.92		7	0.270073	0.625353		7	4.11383	8.33222		7	32.9235	35.8335		7	44.1561	68.6004		7	29.453	60.2312
8	443	124		7	264.364	170.295	453.432	238.182		8	0.712379	0.923509		8	6.52208	7.926		8	38.3027	31.7911		8	65.4395	84.1068		8	58.0329	41.9684
9	411	143		8	333.581	193.667	470.953	238.417		9	0.284752	0.616117		9	3.79522	9.43759		9	22.9683	40.8733		9	79.6571	50.0749		9	82.8823	29.1124
10	422	205		9	329.654	158.667	452.308	230.604		10	0.78222	0.85412		10	4.50378	16.6414		10	19.7825	71.0126		10	56.0852	130.074		10	82.8823	31.694
11	381	225		10	391.917	131.5	450.125	228		11	0.329048	1.10006		11	6.81979	22.7092		11	34.5186	84.6895		11	52.9991	144.941		11	38.3185	45.2823
12	467	214		11	219.207	151.147	381.862	233.088		12	0.295657	1.08245		12	9.79991	21.9316		12	61.8286	88.8443		12	101.326	82.6026		12	53.8451	45.7748
13	397	190		12	219.234	138.81	466.128	232.095		13	0.310226	1.4849		13	10.0213	27.1027		13	62.9249	81.7598		13	62.4714	55.5252		13	30.7225	49.7184
14	485	211		13	206.03	132.278	431.99	202.5		14	0.416945	0.937177		14	11.1579	11.4703		14	68.3221	40.1953		14	71.8541	43.3464		14	26.4569	41.3092
15	396	138		14	249.121	171.333	439.318	224.5		15	0.58069	1.45161		15	10.0221	7.05202		15	48.5579	24.0236		15	180.291	55.4222		15	46.6748	43.5239
16	432	237		15	307.08	174.864	465.36	215		16	0.280281	0.640844		16	8.26204	10.9646		16	52.6812	48.305		16	37.1926	64.4322		16	48.8736	33.6777
17	231	194		16	266.874	158.462	474.655	235.385		17	0.315979	1.34072		17	10.5321	13.0449		17	66.2276	46.0671		17	36.5611	54.3541		17	42.2664	45.8407
18	285	183		17	190.853	183.667	433.798	226.375		18	0.523584	1.38289		18	10.5458	22.0901		18	67.3324	73.4353		18	29.2484	103.892		18	25.7873	82.6013
19	494	189		18	291.597	163	448.922	235.692		19	0.590941	1.66777		19	5.46395	19.6949		19	20.4136	67.372		19	64.6515	45.3582		19	41.8425	38.0142
20	307	224		19	292.136	183.84	371.273	239.24		20	0.310245	1.33929		20	8.88596	15.9306		20	52.4888	56.5303		20	73.7116	82.5749		20	61.8634	47.2664
21	376	159		20	283.463	185.7	480.653	234.25		21	0.491515	1.95645		21	9.49394	14.0647		21	57.474	39.0881		21	38.3929	51.4712		21	44.1165	30.2419
22	378	171		21	284.797	212.75	456.017	243.643		22	0.345399	1.26686		22	5.29692	10.7265		22	40.7511	35.2795		22	127.957	37.4731		22	35.9667	35.3797
23	482	171		22	291.148	204.862	445.444	242.69		23	0.941462	1.37597		23	10.3193	13.1201		23	49.3823	39.9765		23	38.6705	78.4945		23	55.5192	50.5665
24	460	151		23	405.6	213.769	485.167	246.769		24	0.420803	1.49186		24	3.40043	9.31729		24	18.4677	33.4843		24	77.1199	148.762		24	20.9695	50.6916
25	391	186		24	347.81	205.646	438.238	241.125		25	0.471863	1.00261		25	9.36908	5.11131		25	51.4333	16.2516		25	93.0361	47.8469		25	25.4202	60.1367
26	434	181		25	298.25	190.667	438.361	215.833		26	0.716099	1.05056		26	10.325	9.3782		26	40.0113	35.7801		26	33.7752	31.1228		26	38.2827	34.7151
27	462	170		26	327.204	186.848	438.241	231.478		27	0.397356	0.86029		27	8.5127	10.443		27	47.0337	49.5539		27	27.323	91.2258		27	24.2151	39.4175
28	306	174		27	254.515	180.692	462.456	240.923		28	0.545179	0.836566		28	5.51175	8.34367		28	35.209	22.9663		28	52.1278	58.6755		28	32.4287
29	396	215		28	331.969	177.586	449.462	223.931		29	0.301524	1.13721		29	7.23209	13.5111		29	48.6349	55.1104		29	55.9488	115.78		29	25.2931
30	293	204		29	234.256	187.905	437.512	242.857		30	0.49303	1.76026		30	8.41489	5.0907		30	48.9331	17.3191		30	55.8651	42.8855		30	37.6835
31	306	246		30	339.41	196.909	461.872	222.682		31	1.08454	1.06569		31	2.83904	4.25138		31	18.4726	16.8097		31	63.9192	34.8537		31	35.1366
32	491	136		31	345.211	207.389	432.895	232.667		32	0.22736	0.646798		32	3.35901	6.17526		32	21.3442	25.0818		32	65.3988	167.448		32	39.7232
33	425	225		32	322.154	187.821	448.885	231.179		33	1.31215	0.764385		33	3.68703	7.18631		33	17.6731	27.7832		33	33.604	43.8249		33	46.1463
34	375	171		33	393.4	189.946	432.133	236		34	0.322673	0.92779		34	4.7801	9.4892		34	33.9178	37.2086		34	102.824	58.336		34	39.8109
35	422	214		34	276.407	190.862	424.444	233.793		35	0.277485	1.16041		35	4.05355	11.9771		35	25.2847	46.9892		35	51.1777	50.1358		35	16.9836
36	265	214		35	364.56	180.674	477	236.326		36	0.361428	1.27397		36	9.71623	10.4265		36	61.8919	46.2568		36	51.1777	74.3189		36	27.3233
37	408	133		36	246.36	189.25	455.955	243.833		37	0.672778	1.09587		37	9.28173	12.4439		37	57.5771	44.9808		37	82.5959	200.985		37	26.27
38	295	225		37	271.165	187.927	447.152	240.634		38	0.426336	1.4496		38	5.01107	9.66973		38	30.4355	21.8411		38	85.5982	37.4439		38	24.5765
39	334	236		38	269.829	215.8	423	236.1		39	0.571695	0.767472		39	8.26147	8.20944		39	52.9543	34.8731		39	83.066	141.226		39	30.5138
40	298			39	335.902	192.508	464.392	243.571		40	0.647894	0.788918		40	4.72849	10.0582		40	24.311	48.0926		40	100.245	64.7685		40	34.8607
41	390			40	347.075	177.395	461.05	240		41	0.503687	1.21833		41	4.8484	8.63765		41	26.5137	30.2743		41	48.8004	46.7479		41	37.666
42	391			41	332.37	203.867	432.519	238.767		42	0.419827	0.68841		42	10.1951	5.97227		42	66.621	25.9958		42	40.5938	44.2813		42	26.6011
43	407			42	243.854	174.077	475.976	221.692		43	0.393961	1.06311		43	6.92348	7.32279		43	48.9871	24.0847		43	80.6763	99.6758		43	21.1248
44	340			43	246.5	216.75	443.585	242.75		44	0.313122	0.536848		44	5.35899	5.74883		44	30.5536	27.9375		44	52.1609	65.0597		44	23.7258
45	414			44	265.9	169.524	418.062	235.429		45	0.43604	0.722029		45	7.05114	6.88158		45	43.8246	27.2518		45	50.5673	101.79		45	23.2007
46	406			45	326.575	184.783	464.247	232.826		46	0.292459	1.42377		46	4.35239	8.08567		46	30.8292	36.2162		46	71.9986	132.335		46	15.6329
47	290			46	319.52	197.409	448.12	242.318		47	0.577498	0.831454		47	2.91437	8.54005		47	15.8889	36.2208		47	54.4113	68.3534		47	53.3669
48	376			47	359.05	179.556	459.15	231.815		48	0.383516	0.883974		48	4.21952	9.01707		48	27.4839	36.625		48	56.6182	51.2745		48	22.713
49	291			48	253.484	186.5	374	237.357		49	0.441647	1.39959		49	5.31899	8.67834		49	30.2504	39.1321		49	44.419	67.206		49	52.1631
50	343			49	321.818	176.4	446.061	233.333		50	0.334721	1.05611		50	10.585	10.6314		50	71.8132	34.0341		50	35.9187	81.4069		50	31.7549
51	286			50	228.648	185.636	471.275	233.636		51	0.501267	0.933728		51	7.92204	7.84221		51	60.5261	28.6355		51	38.0742	97.783		51	29.1543
52	374			51	244.32	199.304	439.22	242.217		52	0.247569	1.39458		52	6.12941	8.91691		52	39.894	33.2491		52	47.5941			52	30.994
53	422			52	247.43	198.565	428.919	237.261		53	0.639462	0.722762		53	5.13056	9.29067		53	34.5125	40.1858		53	54.3766			53	40.8397
54	285			53	344.556	178.133	464.333	239.4		54	0.448807	1.13943		54	4.1248	8.32603		54	21.6326	28.532		54	90.094			54	22.073
55	267			54	340.031	206.222	430.062	238.889		55	0.393071	0.776964		55	2.94969	8.06455		55	16.1899	28.0365		55	51.1185			55	13.9611
56	322			55	373.81	192.971	453.286	234.941		56	1.30175	0.959313		56	6.15576	7.21676		56	30.9314	33.1459		56	52.2906			56	21.6775
57	352			56	379.684	184.14	469.737	236.116		57	0.568024	0.783152		57	6.39612	8.74018		57	29.5102	43.2398		57	49.4894			57	32.1169
58	315			57	362.286	171.867	463.667	236.489		58	0.536799	1.16294		58	14.0991	9.50153		58	73.9114	39.7893		58	37.0042			58	34.9288
59	313			58	282.667	202.186	457.37	241.395		59	0.473938	0.801802		59	5.99261	7.06814		59	40.6166	34.1095		59	98.2555			59	48.7709
60	350			59	277.175	188.051	444.875	243.385		60	0.230664	1.14621		60	6.39068	8.66297		60	32.7696	34.3009		60	76.6358			60	31.6763
61	297			60	227.465	204.738	432.14	242.071		61	0.473734	1.89805		61	5.77793	11.5614		61	32.186	41.9308		61	49.101			61	34.0569
62	329			61	382.838	209.341	474.412	245.098		62	0.50215	0.922436		62	4.66764	8.17357		62	22.3323	44.7989		62	18.8323			62	21.7892
63	341			62	330.72	192.8	413.88	243.029		63	0.398868	1.47374		63	11.3416	8.94281		63	66.3459	32.49		63	69.3615			63	37.8923
64	336			63	254.196	218.105	455.065	245.553		64	0.344459	1.13818		64	8.02681	6.72072		64	62.5783	27.4609		64	20.2786			64	29.7051
65	330			64	237.966	198.347	450.977	237.98		65	0.381852	1.02376		65	7.70017	5.87163		65	42.8759	29.1068		65	67.3839			65	43.444
66	287			65	246.242	204.667	433.495	245.875		66	0.571097	0.99967		66	6.68153	6.29159		66	40.8959	32.8866		66	29.3134			66	79.6816
67	351			66	355.817	199.943	466.915	244.914		67	0.376674	1.16224		67	4.23401	5.60186		67	24.2383	22.8386		67	24.3151			67	28.3743
68	482			67	319.267	218.5	426.1	244.344		68	0.431169			68	2.97612			68	17.9686			68	34.7591			68	27.0384
69	292			68	378.273		467.591			69	0.320136			69	4.71201			69	31.5001			69	33.1586			69	54.1718
70	265			69	280.028		429.583			70	0.375152			70	7.18726			70	51.187			70	41.8115			70	20.8761
71	239			70	274.978		450.674			71	0.402054			71	7.19549			71	55.8362			71	20.4566			71	32.7782
72	285			71	196.113		421.748			72	0.335147			72	8.48531			72	44.9881			72	52.5323			25% Percentile	26.27	38.01
73	255			72	254.161		429.138			73	0.577277			73	6.68466			73	40.6433			73	26.5353			Median	34.86	45.28
74	377			73	360.418		469.519			74	0.740461			74	3.84689			74	22.6732			74	24.3167			75% Percentile	44.12	50.57
75	396			74	296.059		391.412			75	0.587979			75	2.5466			75	15.9298			75	15.299			Mann-Whitney test	P = 0.0008
76	329			75	402.095		454.667			76	0.416359			76	6.5931			76	37.2576			76	52.6223
77	293			76	338.452		484.71			77	0.267433			77	5.72195			77	42.2045			77	32.5628
78	444			77	263.226		450.935			78	0.336241			78	7.49945			78	48.5533			78	89.0603
79	311			78	239.197		434.605			79	0.352185			79	5.53139			79	38.4			79	33.3474
Mean	360.4	188.1		79	249.312		449.516			80	0.30883			80	9.47549			80	55.2795			80	54.3429
SD	69.17	35.26		80	202.244		428.333			81	0.438463			81	8.46339			81	61.3978			81	37.9454
				81	331.936		488.115			82	0.327444			82	6.25058			82	44.1703			82	34.4511
				82	259.419		446.323			83	0.299716			83	8.27365			83	51.2074			83	31.61
				83	212.165		425.103			84	0.295203			84	9.41937			84	67.894			84	32.7157
				84	176.561		433.715			85	0.784707			85	8.39846			85	38.8526			85	39.9227
				85	374.295		464.659			86	0.301929			86	5.15134			86	35.2026			86	21.9503
				86	316.143		447.657			87	0.462668			87	7.04826			87	36.891			87	35.1736
				87	306.619		447.476			88	0.394546			88	6.10312			88	31.7394			88	30.8235
				88	319.758		441.667			89	1.11937			89	3.88172			89	20.274			89	50.0021
				89	375.556		440.611			90	0.469931			90	5.24257			90	25.0693			90	60.9591
				90	340.467		455.933			91	0.30664			91	6.33017			91	40.7331			91	66.0291
				91	299.951		458.683			92	0.642184			92	5.22769			92	26.7158			92	37.7931
				92	378.727		440.909			Mean	0.203015	0.531924		Mean	6.742	10.29		Mean	40.23	40.57		93	25.7934
				Mean	300.4	184.3	446.4	235.9		SEM	0.00797005	0.0264602		SEM	0.2495	0.5415		SEM	1.588	2.002		94	25.8564
				SEM	5.768	2.564	2.304	1.012		Mann-Whitney test	P = 1.0×10^-21			Mann-Whitney test	P = 7.7×10^-10			Mann-Whitney test	P = 0.85			95	42.5211
				Mann-Whitney test	P = 5.7×10^-25		P = 6.0×10^-27															96	43.728
																						97	45.9832
																						98	42.9132
																						99	42.1255
																						100	31.5282
																						101	41.1959
																						102	28.8302
																						103	23.2059
																						104	52.9218
																						105	81.5853
																						106	46.5211
																						107	39.1664
																						108	36.2123
																						109	27.4437
																						110	44.8192
																						111	42.2661
																						112	39.1695
																						113	42.3177
																						114	56.9471
																						115	55.4951
																						116	35.761
																						117	43.4914
																						118	58.1533
																						119	103.784
																						120	137.608
																						121	57.6673
																						122	89.6546
																						123	65.1263
																						124	59.9692
																						125	55.494
																						126	19.5872
																						127	30.6978
																						128	26.518
																						129	91.2393
																						130	24.0089
																						131	65.5046
																						132	22.1211
																						133	25.1282
																						134	26.7123
																						135	30.973
																						136	54.8317
																						137	55.9638
																						138	30.3189
																						25% Percentile	33.73	50.07
																						Median	47.19	67.21
																						75% Percentile	62.83	101.8
																						Mann-Whitney test	P = 4.4×10^-7

## Sheet: Figure 2
Fig.2b Facilitation onset vs. CR onset of IpN recordings (ms)								Fig.2c IpN cells with significant trial-by-trial correlations between spike modulation onset and CR onset in TEC recordings (ms)
Cell No.	TEC			DEC				Cell ID.	118 (exp.)	Cell ID.	33	Cell ID.	72	Cell ID.	92	Cell ID.	113	Cell ID.	116	Cell ID.	119	Cell ID.	120	Cell ID.	121	Cell ID.	126	Cell ID.	177	Cell ID.	180	Cell ID.	261	Cell ID.	264	Cell ID.	267	Cell ID.	271	Cell ID.	407	Cell ID.	419	Cell ID.	426
	CR onset	Mod. onset	ΔOnset	CR onset	Mod. onset	ΔOnset		Linear regression		Linear regression		Linear regression		Linear regression		Linear regression		Linear regression		Linear regression		Linear regression		Linear regression		Linear regression		Linear regression		Linear regression		Linear regression		Linear regression		Linear regression		Linear regression		Linear regression		Linear regression		Linear regression
1	391.917	314	77.9167	203.87	53	150.867		y=0.69x+172.37		y=0.38x+287.71		y=0.49x+232.82		y=0.67x+180.47		y=0.53x+195.01		y=0.41x+224.29		y=0.67x+182.29		y=0.60x+177.30		y=0.36x+219.15		y=0.37x+241.63		y=0.98x+239.43		y=0.37x+282.16		y=0.95x+227.61		y=0.21x+245.18		y=0.67x+238.68		y=0.24x+247.24		y=0.24x+258.11		y=0.24x+226.78		y=0.19x+209.22
2	391.917	89	302.917	203.87	82	121.867		r value	0.724809	r value	0.295877	r value	0.664643	r value	0.864138	r value	0.626762	r value	0.39341	r value	0.70118	r value	0.70118	r value	0.46232	r value	0.414387	r value	0.519351	r value	0.401232	r value	0.512436	r value	0.273683	r value	0.344999	r value	0.325214	r value	0.318842	r value	0.308594	r value	0.316586
3	219.207	56	163.207	203.87	137	66.8667		P value	8.71784e-06	P value	0.0369593	P value	0.00190683	P value	1.5877e-05	P value	0.000468492	P value	0.0423373	P value	2.26565e-05	P value	1.45861e-05	P value	0.0132493	P value	0.0353149	P value	0.00462337	P value	0.0468249	P value	0.00085253	P value	0.0286493	P value	0.00524041	P value	0.0241048	P value	0.0307963	P value	0.00535239	P value	0.0437318
4	291.148	105	186.148	174.08	167	7.07692		Fac. Onset	CR Onset	Fac. Onset	CR Onset	Fac. Onset	CR Onset	Fac. Onset	CR Onset	Fac. Onset	CR Onset	Fac. Onset	CR Onset	Fac. Onset	CR Onset	Fac. Onset	CR Onset	Fac. Onset	CR Onset	Fac. Onset	CR Onset	Fac. Onset	CR Onset	Fac. Onset	CR Onset	Fac. Onset	CR Onset	Fac. Onset	CR Onset	Fac. Onset	CR Onset	Fac. Onset	CR Onset	Fac. Onset	CR Onset	Fac. Onset	CR Onset	Fac. Onset	CR Onset
5	291.148	56	235.148	216.75	108	108.75		155	222	45	318	315	407	305	284	175	264	295	222	225	264	145	222	385	222	155	363	85	380	125	291	25	180	195	285	75	197	165	245	175	262	55	415	25	171
6	291.148	312	-20.8519	169.52	118	51.5238		255	231	35	215	385	366	215	396	125	231	95	231	135	222	185	231	255	231	435	491	75	345	105	380	25	207	25	245	55	173	105	197	75	237	45	173	375	182
7	405.6	38	367.6	169.52	117	52.5238		225	441	25	206	75	221	355	411	385	441	235	441	205	231	425	441	325	441	145	248	135	334	85	345	25	219	85	197	55	358	275	358	185	358	35	220	345	220
8	347.81	76	271.81	169.52	99	70.5238		155	210	45	308	205	318	375	486	25	210	35	210	365	441	145	210	235	264	355	351	105	359	195	334	25	264	125	173	65	225	445	225	115	223	115	163	215	295
9	347.81	47	300.81	184.78	124	60.7826		265	264	195	312	415	474	105	226	235	264	175	264	135	210	125	264	75	174	115	126	105	411	125	359	25	179	175	358	95	236	205	236	115	229	75	216	25	291
10	298.25	67	231.25	186.5	116	70.5		75	174	225	446	295	387	45	222	105	174	115	174	105	264	45	174	135	356	275	305	125	382	85	411	145	267	75	225	55	298	195	298	95	204	55	185	375	368
11	298.25	154	144.25	176.4	96	80.4		155	356	45	264	85	390	265	338	165	356	175	356	65	174	265	356	125	210	265	233	125	340	255	382	115	381	115	236	65	327	105	300	55	203	45	182	225	166
12	327.204	33	294.204	185.64	88	97.6364		145	210	155	300	75	271	345	447	225	210	165	210	35	356	245	210	185	269	265	288	115	429	105	275	135	467	135	298	105	300	215	445	95	212	75	219	445	176
13	393.4	415	-21.6	192.97	136	56.9706		315	444	45	345	125	129	195	224	315	444	365	444	135	210	325	444	325	347	145	279	45	271	165	340	125	468	75	327	65	184	165	225	75	226	75	240	65	238
14	393.4	249	144.4	192.97	140	52.9706		185	269	55	251	75	270	25	171	195	269	205	269	285	444	315	269	75	146	215	251	75	353	255	429	115	348	115	300	95	445	465	308	95	180	75	110	285	314
15	393.4	189	204.4	192.97	156	36.9706		295	347	95	295	95	350	285	410	325	347	345	347	155	269	265	347	75	285	275	305	115	373	65	271	135	381	75	184	85	225	155	289	85	234	65	238	335	195
16	276.407	116	160.407	192.97	122	70.9706		245	353	45	229	255	446	165	317	45	353	55	146	255	347	335	353	285	381	155	453	85	344	95	353	115	363	255	445	65	200	45	233	125	294	55	270	35	253
17	347.075	259	88.075	184.14	52	132.14		25	146	35	331	115	261	35	249	25	146	105	285	25	146	35	146	85	302	205	375	85	290	145	373	145	414	115	225	85	308	435	484	95	379	115	188	85	232
18	321.818	160	161.818	188.05	34	154.051		85	285	55	329	145	317	25	211	75	285	25	381	75	285	195	285	215	267	295	442	115	342	115	344	35	200	75	200	85	236	275	181	115	395	75	125	25	164
19	340.031	144	196.031	188.05	42	146.051		275	381	55	302	45	225	245	345	195	381	85	267	275	381	255	381	55	291	375	481	25	305	75	290	25	402	325	329	75	156	155	208	195	369	25	189	145	199
20	330.72	120	210.72	188.05	36	152.051		225	302	95	421	355	455	225	303	75	267	115	291	295	302	25	302	185	209	245	323	145	384	125	342	135	315	165	308	45	233	275	245	65	256	85	200	25	203
21	319.267	356	-36.7333	188.05	44	144.051		65	291	175	267	145	361			115	291	145	209	55	291	125	291	135	245	305	236	75	378	55	305	135	437	115	236	115	484	165	194	85	218	55	237	95	326
22	378.273	37	341.273	188.05	103	85.0513		35	209	125	408	345	401			155	209	165	245	125	209	125	209	115	315	455	457	95	245	195	245	155	409	285	289	85	181	95	198	95	362	75	255	85	275
23	378.273	43	335.273	188.05	56	132.051		115	245	225	390	315	263			155	245	225	315	135	245	175	245	355	294	185	414	95	389	135	382	55	185	195	156	95	208	85	345	105	381	35	300	95	197
24	378.273	108	270.273	204.74	33	171.738		205	315	105	287					335	315	165	294	185	315	295	315	115	201	345	397	125	382	125	317	25	194	45	326	95	245	175	387	25	401	75	133	105	220
25	378.273	102	276.273	204.74	73	131.738		105	294	45	338					135	201	155	201	185	294	75	294	375	476	455	396	55	279	25	239	25	240	55	233	25	194	155	351	145	422	45	218	75	239
26	280.028	171	109.028	204.74	99	105.738		115	201	25	450					305	496	75	476	115	201	305	476	265	496	175	282	115	317	135	286	135	487	275	232	45	356	205	361	25	159	65	216	95	174
27	280.028	173	107.028	209.34	117	92.3415		415	476	45	363					115	332	305	496	345	476	405	496	95	332	155	306	55	239	115	311	25	220	95	181	55	198	35	186	325	402	255	377	25	260
28	296.059	147	149.059	209.34	116	93.3415		275	496	125	312					275	295	125	332	265	496	155	332	365	295	365	401	95	286	135	265	25	464	95	208	85	345	205	330	285	462	215	363	85	154
29	296.059	140	156.059	218.11	91	127.105		105	332	165	371					125	236	255	295	75	332	165	295	105	236	455	222	85	225	95	331	55	192	135	245	135	375	95	229	215	298	35	351	25	158
30	296.059	93	203.059	218.11	209	9.10526		235	295	55	247					135	251	145	236	185	295	275	236	155	301	275	445	105	311			135	305	85	194	65	387	185	216	255	272	75	281	25	189
31	296.059	73	223.059	198.35	146	52.3469		115	236	85	81					275	308	165	251	95	236	115	251	135	251			65	265			105	462	155	356	85	351	335	452	105	204	105	255	25	240
32	296.059	171	125.059	218.5	45	173.5		95	251	45	284									75	251	175	308	285	308			105	331			185	247	195	198	75	361	75	201	95	283	75	375	95	292
33	296.059	476	-179.941	218.5	222	-3.5		245	308	95	369									165	308											165	356	245	248	65	346	195	245	205	496	65	210	285	164
34	402.095	377	25.0952	218.5	136	82.5				125	306																					155	481	85	345	75	186	105	316	325	398	75	224	25	159
35	338.452	129	209.452	147.54	122	25.5385				45	442																					25	252	95	387	35	294	95	327	115	215	105	436	475	478
36	338.452	129	209.452	170.3	94	76.2955				125	393																					95	347	95	351	55	330	245	255	195	211	35	197	195	291
37	338.452	223	115.452	131.5	82	49.5				55	224																					125	416	205	361	215	346	205	361	285	197	275	311	165	343
38	338.452	254	84.4516	151.15	140	11.1471				65	300																					105	390	65	346	105	229	135	321	395	306	175	215	135	427
39	338.452	64	274.452	132.28	114	18.2778				45	366																					125	325	175	186	295	433	225	388	275	397	135	190	135	302
40	338.452	203	135.452	158.46	125	33.4615				175	463																					95	213	65	294	125	452	65	249	445	320	195	387	25	204
41	316.143	304	12.1429	183.67	106	77.6667				25	351																					215	215	35	330	65	201	195	249	405	290	85	296	25	115
42	306.619	142	164.619	185.7	177	8.7				45	294																					25	174	245	346	65	245	185	464	435	357	85	114	25	180
43	306.619	83	223.619	213.77	126	87.7692				85	266																					25	188	115	229	75	316	245	248	135	225	25	243	35	159
44	305	46	259	205.65	99	106.646				85	233																							355	433	65	327	225	405	205	250	155	202	255	179
45	305	36	269	186.85	89	97.8478				125	337																							355	452	85	387	135	265	245	285	285	251	25	250
46	326.282	85	241.282	187.9	115	72.9048				65	288																							65	201	105	334	85	369	35	254	55	234
47	326.282	54	272.282	187.82	112	75.8214				45	474																							215	245	55	361	95	195	85	312	95	221
48	326.282	85	241.282	190.86	113	77.8621				25	341																							85	316	75	249	125	241	75	396	115	165
49	326.282	140	186.282	180.67	89	91.6744				55	251																							85	327	65	247	365	276	75	276	75	228
50	326.282	154	172.282	187.93	47	140.927				45	333																							115	387	95	321	35	287	145	393	195	225
51	326.282	158	168.282	215.8	97	118.8				35	260																							275	334	95	388	415	358			55	246
52	326.282	293	33.282							45	306																							275	361	55	344	125	317			175	255
53	270.87	336	-65.1304							225	339																							25	249	105	249					65	236
54	270.87	191	79.8696							195	422																							105	247	85	291					25	330
55	350.587	48	302.587																															275	388	95	249					75	209
56	264.364	136	128.364																															165	249	85	464					35	270
57	264.364	137	127.364																															115	291	35	224					75	378
58	264.364	269	-4.63636																															125	249	75	259					255	366
59	333.581	72	261.581																															385	200	75	248					45	240
60	333.581	85	248.581																															405	206	45	405					65	296
61	333.581	95	238.581																															165	224	55	265					25	262
62	219.234	92	127.234																															95	259	85	369					185	233
63	219.234	72	147.234																															95	248	55	195					55	268
64	219.234	458	-238.766																															75	265	135	241					305	300
65	219.234	76	143.234																															65	195	25	236					335	366
66	206.03	210	-3.97																															85	241	25	276					285	269
67	206.03	90	116.03																															135	236	105	358					65	180
68	206.03	474	-267.97																															75	276	165	317					195	253
69	266.874	54	212.874																																							405	230
70	266.874	101	165.874																																							55	206
71	266.874	113	153.874																																							55	301
72	266.874	153	113.874																																							365	224
73	190.853	161	29.8532																																							35	240
74	190.853	139	51.8532																																							205	342
75	291.597	131	160.597																																							55	248
76	283.463	80	203.463																																							25	249
77	283.463	217	66.4632																																							85	243
78	283.463	65	218.463																																							165	263
79	283.463	91	192.463																																							35	299
80	284.797	84	200.797																																							95	240
81	254.515	114	140.515																																							155	247
82	254.515	471	-216.485																																							75	247
83	254.515	339	-84.4853																																							235	276
84	234.256	212	22.2558																																							355	442
85	246.36	112	134.36
86	269.829	187	82.8293					Fig.2d IpN cells with significant trial-by-trial correlations between spike modulation onset and CR onset in DEC recordings (ms)
87	269.829	75	194.829					Cell ID.	92 (exp.)	Cell ID.	4	Cell ID.	21	Cell ID.	70	Cell ID.	96	Cell ID.	180	Cell ID.	186
88	269.829	79	190.829					Linear regression		Linear regression		Linear regression		Linear regression		Linear regression		Linear regression		Linear regression
89	335.902	134	201.902					y=0.86x+120.80		y=0.18x+170.54		y=0.31x+135.90		y=0.38x+141.05		y=0.59x+161.19		y=1.20x+27.0		y=0.27x+146.90
90	335.902	116	219.902					r value	0.77104	r value	0.498767	r value	0.559394	r value	0.599243	r value	0.629181	r value	0.629181	r value	0.375082
91	335.902	116	219.902					P value	1.03504e-05	P value	0.0492269	P value	0.0468436	P value	0.00320658	P value	0.0159214	P value	0.0159214	P value	0.0344058
92	243.854	112	131.854					Fac. Onset	CR Onset	Fac. Onset	CR Onset	Fac. Onset	CR Onset	Fac. Onset	CR Onset	Fac. Onset	CR Onset	Fac. Onset	CR Onset	Fac. Onset	CR Onset
93	246.5	187	59.5					75	174	175	186	115	188	95	171	105	234	95	137	85	212
94	265.9	86	179.9					85	162	205	243	155	191	135	162	115	222	175	236	115	168
95	326.575	79	247.575					115	197	195	187	115	179	55	171	25	195	145	180	105	175
96	326.575	89	237.575					25	124	115	150	155	176	125	188	65	140	135	213	95	161
97	326.575	68	258.575					65	205	165	203	145	136	155	183	75	216	115	168	145	193
98	326.575	80	246.575					105	225	215	227	95	152	125	222	105	249	105	156	95	151
99	228.648	196	32.6484					95	214	25	176	25	150	115	174	85	210	125	177	125	181
100	228.648	117	111.648					65	190	145	203	115	149	105	173	125	235	105	149	125	170
101	228.648	187	41.6484					85	211	25	191	135	171	25	171	85	210	125	170	85	176
102	247.43	76	171.43					135	237	125	200	25	128	135	219	75	215	135	183	85	160
103	344.556	90	254.556					85	194	135	213	175	233	145	174	55	197	125	181	95	168
104	344.556	70	274.556					65	189	135	203	45	180	145	217	85	196	125	180	145	180
105	344.556	68	276.556					105	224	165	182	145	176	145	227	85	215	155	219	75	196
106	282.667	87	195.667					25	159	205	209			195	216	45	194	135	168	85	146
107	282.667	108	174.667					95	171	185	203			195	225			135	187	135	219
108	282.667	119	163.667					85	171	175	194			205	203			135	212	105	176
109	282.667	111	171.667					95	170					225	236					115	178
110	227.465	7	220.465					105	204					105	125					125	176
111	382.838	83	299.838					95	225					95	203					175	174
112	382.838	99	283.838					65	171					155	228					25	152
113	254.196	83	171.196					95	214					195	219					135	174
114	254.196	115	139.196					85	214					115	138					55	155
115	246.242	41	205.242					35	133											115	158
116	355.817	141	214.817					105	225											135	163
117	274.978	69	205.978																	145	233
118	274.978	142	132.978																	105	173
119	254.161	62	192.161																	95	152
120	254.161	55	199.161																	95	151
121	254.161	79	175.161																	115	179
122	254.161	40	214.161																	115	200
123	360.418	92	268.418																	95	207
124	360.418	62	298.418																	105	183
125	360.418	72	288.418
126	239.197	216	23.1974
127	331.936	77	254.936
128	212.165	303	-90.8351
129	212.165	65	147.165
130	212.165	112	100.165
131	212.165	88	124.165
132	212.165	260	-47.8351
133	212.165	95	117.165
134	212.165	78	134.165
135	176.561	111	65.561
136	374.296	61	313.296
137	374.296	108	266.296
138	374.296	90	284.296
Mean	295.59	138.18	157.41	189.6	105.1	84.499
SEM	4.6504	8.2904	9.7698	2.918	5.8412	6.3961
Wilcoxon test	P = 5.5×10^-15			P = 2.0×10^-15
Mann-Whitney test	CR onset TEC vs. DEC: P = 1.2×10^-23		Mod. onset TEC vs. DEC: P = 0.34		ΔOnset TEC vs. DEC: P = 1.58×10^-9

## Sheet: Figure 3
Fig.3b,3d,3e Individual paired trial CR onset of the example session (ms)					Fig.3c Individual probe trial CR onset of the example sessions (ms)				Fig.3f Normalized CR onset during DEC-to-TEC adaptation (%)							Fig.3g CR onset timing of all DEC-to-TEC adaptation recordings together with that of the TEC-trained mice (ms)					Fig.3h Normalized CR onset from DEC extinction recordings (%)
Trial No.	DEC	TEC			Trial No.	DEC	TEC		Session No.	DEC	TEC					Session No.	Adaptation		Trained		Session No.	DEC	Extinction
1	239	193	1st 25% TEC epoch		1	173	137				1st 25%	2nd 25%	3rd 25%	4th 25%			DEC	TEC	TEC				1st 25%	2nd 25%	3rd 25%	4th 25%
2	139	178			2	159	250		1	100	122.275	108.464	113.731	112.302		1	186.5	199.429	229.5		1	100	108.797	110.919	108.762	106.603
3	234	194			3	199	305		2	100	145.173	163.428	140.825	120.409		2	130	202.636	258.667		2	100	104.914	117.191	111.419	96.5431
4	240	175			4	181	230		3	100	105.942	111.513	103.379	92.48		3	151.333	204.286	226.75		3	100	96.0129	95.6244	100.134	98.6269
5	169	203			5	218	238		4	100	139.842	151.238	144.497	129.81		4	204	212.455	278.4		4	100	87.2202	93.5434	94.9188	93.7957
6	169	246			6		270		5	100	130.175	112.392	112.249	109.375		5	152.2	255	267.667		5	100	101.427	102.316	112.648	111.579
7	199	270			7		206		6	100	121.051	120.569	114.856	124.14		6	218.333	205.389	278.625		6	100	113.249	112.501	114.314	109.061
8	118	201			8		242		7	100	115.024	122.621	109.686	117.206		7	147.2	196.733	308		Mean	100	101.9	105.3	107	102.7
9	195	162			9		149		8	100	127.764	119.704	116.076	116.515		8	156.6	216	231.5		SEM	0	3.811	3.939	3.168	2.991
10	224	239			10		206		9	100	128.414	143.299	120.656	135.32		9	142	204.7	323.667		Repeat measurement one-way ANOVA		DEC vs. All four quarters of extinction
11	156	205			11		281		10	100	134.818	165.761	184.424	182.392		10	152.25	252.833	309.4				P = 0.23
12	188	217			12		233		11	100	110.203	111.294	136.538	123.882		11	183	262.5	251
13	143	236			13		431		12	100	129.984	114.86	129.769	127.212		12	144	215.7	123.333
14	202	214			14		245		13	100	105.757	112.701	110.15	114.455		13	148.25	160.684	116.833
15	180	219			15		257		14	100	113.422	114.989	116.238	112.54		14	165.25	276.733	247.812
16	232	244			16		255		15	100	128.645	138.79	124.172	128.855		15	166.6	221.583	326
17	175	155			17		219		16	100	120.108	112.243	123.213	125.144		16	161.75	207.143	164.5
18	159	160			Mean	186	244.4		17	100	119.538	115.026	91.575	107.87		17	128.143	149.04	125.538
19	215	235			SD	23	63.94		18	100	115.886	113.396	102.489	124.162		18	185.8	182.5	237.143
20	173	255			Mann-Whitney test	P = 0.014			19	100	92.7498	103.104	117.488	114.698		19	138.2	178.143	289.5
21	157	292							20	100	116.643	102.028	111.92	124.217		20	178.5	164.964	149.1
22	219	169							21	100	114.821	122.177	118.246	128.284		21	186	244.353	338.125
23	173	187							22	100	110.994	104.226	100.226	107.523		22	183.714	251.143	226
24	156	219							23	100	101.074	97.7226	116.606	92.0409		23	206.8	196.867	351
25	190	195							24	100	104.519	110.516	105.787	106.57		24	163	172.8	348.333
26	180	167							25	100	117.895	115.818	114.787	129		25	197	222.333	292.8
27	184	215							26	100	117.752	121.037	113.281	120.377		26	185.4	195	275.222
28	164	219							27	100	120.676	113.267	113.773	104.234		27	245.429	200.471	233.778
29	154	238							28	100	100.837	111.488	110.744	114.808		28	189.714	178.692	266.636
30	184	199							29	100	118.115	113.529	123.72	125.434		29	175.077	201.467	203.143
31	225	317							30	100	116.893	113.937	120.181	123.047		30	130.667	183.444	97.5455
32	204	259							31	100	113.142	118.893	116.417	111.213		31	185.875	190.25	335
33	149	162							32	100	102.999	100.949	104.776	87.6911		32	171.857	169.933	219.667
34	143	201							33	100	109.31	109.404	98.1908	117.579		33	174.875	179.3	348.8
35	195	224							34	100	107.771	108.064	124.262	121.161		34	128.833	132.923	179.25
36	205	244	Mean						35	100	99.7967	111.579	111.186	109.979		35	148.778	132.667	292.25
37	199	240	214.9						36	100	113.556	121	113.06	111.152		36	163.5	175.385	163
38	234	231	SD						37	100	109.097	114.541	121.863	103.132		37	147.182	148.6	277.6
39	230	203	36.73						38	100	102.135	103.447	113.829	110.987		38	161.333	159.588	215.818
40	178	193							Mean	100	115.9	117.6	117.5	117.6		39			174.231
41	157	360							SEM	0	1.876	2.512	2.514	2.486		40			307.5
42	150	173							Repeat measurement one-way ANOVA		DEC vs. all four quarters of TEC					41			222.5
43	233	145									P = 2.72×10^-13					42			219.111
44	236	164														43			231.25
45		341														44			152.455
46		330														45			199
47		210														46			396.25
48		215														47			266.4
49		210														48			203.25
50		187														49			280
51		295														50			123.231
52		212														51			273.846
53		215														52			183.667
54		160														53			210.167
55		214														54			260.333
56		265														55			260.75
57		160														56			399
58		148														57			435
59		176														58			173.143
60		194														59			219
61		304														60			188.909
62		271														61			155.231
63		250														62			288.333
64		162														63			187.182
65		179														64			311.214
66		215														65			240
67		222														66			226.25
68		292														67			228.6
69		188														68			275.857
70		327														69			224.333
71		214														70			170.3
72		305														71			232.4
73		277														72			234.917
74		263														73			127
75		206														74			392
76		149														75			336.2
77		338														76			340.8
78		231														77			204.6
79		210														78			188.333
80		224														79			221.238
81		210														80			147.182
82		165														81			276.25
83		356														82			198.25
84		246														83			129.333
85		154														84			115.692
86		192														85			106
87		225														86			213.333
88		257														87			264.833
89		175														88			344
90		209														89			323.5
91		300														90			262.25
92		201														91			181
93		209														92			280.545
94		235														Mean	168	197.5	241.4
95		220														SEM	4.276	5.639	7.619
96		341														Wilcoxon test	P = 5.0×10^-5		-
97		234														Mann-Whitney test	-	P = 0.0002
98		245
99		195
100		257
101		156
102		272
103		186
104		194
105		266
106		150
107		295
108		298
109		185
110		160
111		167
112		199
113		214
114		199
115		191
116		265	4th 25% TEC epoch
117		173
118		236
119		194
120		238
121		251
122		367
123		206
124		213
125		225
126		216
127		201
128		205
129		172
130		301
131		156
132		209
133		204
134		205
135		210
136		410
137		272
138		331
139		262
140		184
141		252
142		220
143		392
144		291
145		199
146		286
147		260
148		291
149		209
150		212	Mean
151		195	240.5
152		205	SD
153		220	59.04
Mean	187.5	226.6
SD	32.51	53.18
Mann-Whitney test	DEC all vs.	TEC all	P = 4.54×10^-6
		1st 25% TEC	P = 0.001
		4th 25% TEC	P = 2.74×10^-6
	1st 25% TEC vs.	4th 25% TEC	P = 0.078

## Sheet: Figure 4
Fig.4c Facilitation amplitude of IpN neurons during the DEC-to-TEC adaptation (%)				Fig.4d Facilitation onset of IpN neurons during the DEC-to-TEC adaptation (ms)				Fig.4e ∆Onset between CR and facilitation of an example IpN neuron (ms)				Fig.4f ∆Onset between CR and facilitation of all facilitation IpN neurons (ms)
Cell No.	DEC	TEC		Cell No.	DEC	TEC		Trial No.	DEC	TEC		Cell No.	DEC	TEC
1	228.978	116.717		1	52	53		1	-64	-6		1	120.971	144.521
2	251.774	138.759		2	48	53		2	-10	26		2	124.971	144.521
3	597.672	69.3888		3	65	174		3	18	70		3	107.971	23.5208
4	65.9978	33.4574		4	157	154		4	20	242		4	-11.6286	53.396
5	104.088	56.9084		5	132	182		5	-73	9		5	13.3714	25.396
6	107.313	172.9		6	103	97		6	29	8		6	83.1	95.2933
7	151.783	61.884		7	101	105		7	34	12		7	40.3333	94.7297
8	90.9252	36.6973		8	117	183		8	-28	71		8	24.3333	16.7297
9	202.891	71.4651		9	116	143		9	30	14		9	25.3333	56.7297
10	124.926	77.9641		10	50	91		10	-29	97		10	91.3333	108.73
11	254.628	193.257		11	136	135		11	-60	53		11	23.75	50.3864
12	112.234	45.7254		12	61	136		12	-1	27		12	98.75	49.3864
13	28.6649	29.3969		13	168	213		13	-31	137		13	1.75	-8.96947
14	141.584	73.7742		14	174	301		14	-54	72		14	-16.3714	-118.044
15	221.357	98.2705		15	94	69		15	57	50		15	78.4737	138.061
16	40.9264	35.9445		16	181	178		16	90	27		16	-8.52632	29.0612
17	120.104	216.014		17	88	85		17	-79	51		17	63	114.202
18	148.244	152.326		18	88	94		18	35	160		18	49.2	134.769
19	58.2427	33.998		19	134	133		19	66	55		19	30.2051	80.7778
20	47.5547	18.0246		20	119	187		20		18		20	45.2051	26.7778
21	109.646	85.9589		21	103	154		21		65		21	61.2051	59.7778
22	97.723	57.8981		22	49	61		22		32		22	104.889	123.855
23	88.6295	41.647		23	75	79		23		52		23	78.8889	105.855
24	181.754	103.62		24	34	33		24		14		24	127.326	139.477
25	148.097	42.2028		25	38	34		25		49		25	123.326	138.477
26	198.167	88.4132		26	35	41		26		136		26	126.326	131.477
27	69.9849	37.7586		27	44	47		27		117		27	117.326	125.477
28	71.9336	97.6012		28	67	66		28		99		28	94.3261	106.477
29	83.6548	107.511		29	56	61		29		21		29	105.326	111.477
30	1200.61	666.564		30	32	32		30		59		30	111.915	131.655
31	178.685	74.9291		31	62	78		31		88		31	81.9149	85.6555
32	114.1	46.2853		32	61	111		32		4		32	82.9149	52.6555
33	126.113	151.041		33	114	107		33		179		33	73.4545	119.614
34	99.6894	115.249		34	100	89		34		-163		34	87.4545	137.614
35	56.9147	66.2553		35	90	88		35		62		35	95.15	100.53
36	87.1916	44.6423		36	201	187		36		-168		36	-15.85	1.52991
37	421.362	485.478		37	130	130		37		-84		37	37.6429	49.1705
38	66.3283	108.085		38	41	59		38		100		38	146.429	152.774
39	43.5441	68.5195		39	63	154		39		47		39	124.429	57.7744
40	41.7041	17.7284		40	131	131		40		85		40	56.4286	80.7744
Mean	164.643	106.007		Mean	92.75	112.7		41		44		Mean	70.1587	81.8018
SEM	31.4597	19.0999		SEM	7.13404	9.33186		42		70		SEM	7.23664	8.80123
Wilcoxon test	P = 0.0003			Paired t-test	P = 0.0010			43		-65		Wilcoxon test	P = 0.0053
								44		149
								45		-1
								46		57
								47		-45
								48		117
								49		-194
								50		46
								51		-98
								52		95
								53		198
								54		202
								55		91
								56		167
								57		-1
								58		32
								59		318
								60		32
								61		53
								62		35
								63		-33
								64		96
								65		-193
								66		-42
								67		57
								68		-54
								69		85
								70		109
								71		40
								72		58
								73		45
								74		27
								75		-183
								76		-96
								77		-24
								78		-3
								79		25
								80		-35
								Mean	-2.632	39.6
								Mann-Whitney test	P = 0.0097

## Sheet: Figure 5
Fig.5b,5d,5e Individual paired trial CR onset of the example session (ms)					Fig.5c Individual probe trial CR onset of the example sessions (ms)				Fig.5f Normalized CR onset during DEC-to-TEC adaptation (%)							Fig.5g CR onset timing of all TEC-to-DEC adaptation recordings together with that of the TEC-trained mice (ms)
Trial No.	TEC	DEC			Trial No.	TEC	DEC		Session No.	TEC	DEC					Session No.	Adaptation		Trained
1	186	210	1st 25% DEC epoch		1	206	201				1st 25%	2nd 25%	3rd 25%	4th 25%			TEC	DEC	DEC
2	156	233			2	190	162		1	100	56.6023	52.6158	52.5876	49.9016		1	297.4	179.857	186.5
3	222	189			3	209	174		2	100	84.3741	81.289	74.4051	77.1692		2	229.5	137.571	130
4	190	188			4	255	159		3	100	75.5056	73.8383	80.71	70.6942		3	227	205.5	151.333
5	121	197			5	263	137		4	100	82.909	78.2832	89.924	89.6902		4	218.4	145.143	204
6	260	191			6	247	206		5	100	81.7977	92.7642	82.9266	85.7972		5	209.75	180.444	152.2
7	210	227			7	161	199		6	100	78.8688	82.9737	89.4256	79.0072		6	247	175.444	218.333
8	177	225			8	215	180		7	100	90.1398	80.8955	82.4997	90.0007		7	124.5	135.667	147.2
9	185	213			9	203	152		8	100	87.7395	80.0199	76.947	80.219		8	248	163.889	156.6
10	186	220			10	159	140		9	100	69.0438	68.5854	70.195	71.1352		9	258.667	211	142
11	240	212			11	177	136		10	100	71.9363	74.4264	71.0237	73.742		10	256	193.889	152.25
12	218	153			12		131		11	100	79.4264	83.2681	81.4082	81.1948		11	226.75	172.091	183
13	212	128			13		153		12	100	96.858	91.3543	92.7687	104.28		12	126	168.25	144
14	186	100			14		138		13	100	68.9627	62.8071	61.3797	70.1482		13	278.4	198.143	148.25
15	213	168			15		149		14	100	65.2336	67.1861	73.5138	61.9794		14	267.667	142	165.25
16	199	135			16		122		15	100	80.1981	72.9246	77.0363	75.6555		15	218.5	148.2	166.6
17	234	157			17		140		16	100	67.1418	67.7164	63.7228	62.1777		16	278.625	186.111	161.75
18	205	141			18		188		17	100	83.878	78.965	70.6023	72.7568		17	207.727	157.158	128.143
19	221	151			19		119		18	100	64.1699	66.257	67.7886	61.7136		18	308	178.75	185.8
20	268	134			Mean	207.7	157.2		19	100	81.3105	95.0742	84.3429	89.09		19	182.333	173.5	138.2
21	198	166			SD	35.68	27.02		20	100	59.5763	61.8237	61.0341	60.3356		20	231.5	184.464	178.5
22	201	145			Mann-Whitney test	P = 0.0002			21	100	82.3932	72.5038	74.1055	73.6026		21	283.5	198.235	186
23	230	191							22	100	68.4156	69.0092	71.1418	65.8132		22	125.167	116.471	183.714
24	155	189							23	100	87.9392	81.4013	87.2418	91.8794		23	117.7	106	206.8
25	207	165							24	100	75.6399	67.6746	74.502	72.1364		24	267.706	180.167	163
26	216	135							25	100	84.3473	80.4768	77.5968	78.9688		25	230.286	171.471	197
27	236	174							26	100	68.9023	70.7583	71.6945	74.0761		26	357.333	203.4	185.4
28	176	129							27	100	73.9214	68.5496	66.7858	70.6743		27	212	186.5	245.429
29	180	172							28	100	73.1374	72.9178	71.4842	76.392		28	278.167	186.818
30	198	148							29	100	72.5726	72.1125	76.7558	70.2486		29	219.571	180	189.714
31	195	239							30	100	66.5916	68.2183	67.725	66.0493		30	211.7	200.111	175.077
32	231	203							31	100	76.3455	75.8545	75.8665	72.2264		31	239.667	190.889	130.667
33	315	225							32	100	70.8525	60.7458	74.5373	73.9056		32	228.111	185.455	185.875
34	221	116							33	100	81.0888	79.2349	78.6091	81.4391		33	253.3	193.529	171.857
35	212	175							Mean	100	75.99	74.32	74.92	74.97		34			174.875
36	253	154							SEM	0	1.591	1.627	1.536	1.869		35			128.833
37	230	165							Repeat measurement one-way ANOVA		TEC vs. all four quarters of DEC					36			148.778
38	240	198									P < 1.0×10^-15					37			163.5
39	257	90														38			147.182
40	231	193	Mean													39			161.333
41	176	230	174.7													Mean	232.3	173.8	168
42	155	167	SD													SEM	9.33	4.428	4.276
43	186	171	37.16													Wilcoxon test	P = 2.05 × 10^-8		-
44	192	167														Mann-Whitney test	-	P = 0.14
45	201	161
46	194	116
47	230	173
48	213	196
49	176	186
50	206	182
51	220	198
52	218	198
53	236	144
54	183	153
55	219	168
56	119	107
57	176	230
58	309	138
59		144
60		177
61		152
62		159
63		132
64		138
65		140
66		167
67		192
68		210
69		191
70		130
71		195
72		149
73		200
74		173
75		147
76		117
77		177
78		150
79		207
80		129
81		129
82		122
83		186
84		160
85		181
86		201
87		185
88		141
89		156
90		180
91		140
92		153
93		138
94		155
95		108
96		131
97		168
98		140
99		168
100		144
101		133
102		144
103		89
104		139
105		122
106		165
107		165
108		170
109		145
110		170
111		190
112		125
113		131
114		122
115		135
116		177
117		191
118		133
119		132
120		189
121		132
122		137
123		157
124		141
125		144
126		114
127		153
128		124
129		167
130		173	4th 25% DEC epoch
131		155
132		141
133		117
134		151
135		177
136		122
137		146
138		221
139		195
140		167
141		149
142		149
143		134
144		146
145		142
146		164
147		164
148		186
149		125
150		134
151		141
152		117
153		175
154		150
155		146
156		128
157		149
158		162
159		127
160		114
161		156
162		152
163		123
164		219
165		158
166		123
167		176
168		203	Mean
169		126	151.2
170		138	SD
171		108	27.06
Mean	208.3	159.5
SD	36.13	31.38
Mann-Whitney test	TEC all vs.	DEC all	P = 1.5×10^-15
		1st 25% DEC	P = 2.3×10^-5
		4th 25% DEC	P = 7.1×10^-14
	1st 25% DEC vs.	4th 25% DEC	P = 0.0010

## Sheet: Figure 6
Fig.6c Facilitation amplitude of IpN neurons during the TEC-to-DEC adaptation (%)				Fig.6d Facilitation onset of IpN neurons during the TEC-to-DEC adaptation (ms)				Fig.6e ∆Onset between CR and facilitation of an example IpN neuron (ms)				Fig.6f ∆Onset between CR and facilitation of all facilitation IpN neurons (ms)
Cell No.	TEC	DEC		Cell No.	TEC	DEC		Trial No.	TEC	DEC		Cell No.	TEC	DEC
1	180.307	152.538		1	44	52		1	80	54		1	156.622	107.2
2	141.413	156.328		2	36	45		2	368	126		2	164.622	114.2
3	92.6942	116.598		3	42	47		3	24	144		3	136.838	105.476
4	572.688	156.961		4	35	151		4	170	124		4	127.156	-11.7143
5	97.9946	102.12		5	302	243		5	-60	79		5	-30.9268	-45.6494
6	96.7323	128.82		6	86	80		6	191	45		6	132.651	97.8136
7	140.693	119.397		7	54	53		7	298	95		7	164.651	124.814
8	165.065	95.5273		8	85	47		8	332	114		8	133.651	130.814
9	70.3924	91.5569		9	137	198		9	286	128		9	34.3111	-32.8909
10	68.3338	46.1869		10	137	159		10	170	151		10	34.3111	6.10909
11	65.1613	62.0891		11	265	171		11	226	89		11	-93.6889	-5.89091
12	48.928	69.4458		12	400	187		12	211	114		12	-101.964	9.03279
13	138.278	84.9818		13	51	95		13	176	90		13	247.036	101.033
14	283.341	111.226		14	91	111		14	351	115		14	140.146	65.6984
15	71.5496	115.573		15	48	53		15	422	112		15	231.377	129.152
16	60.7756	170.089		16	136	175		16	367	39		16	103.568	-19.3883
17	62.4332	161.821		17	115	175		17	316	56		17	124.568	-19.3883
18	110.235	90.1912		18	132	235		18	216	50		18	107.568	-79.3883
19	114.503	101.897		19	109	136		19	256	49		19	81.9787	31.1273
20	128.212	88.6637		20	71	72		20	358	112		20	219.532	104.331
21	97.3801	51.4221		21	83	83		21	100	135		21	207.532	93.3309
22	72.1708	36.2161		22	45	99		22	387	23		22	245.532	77.3309
23	71.9125	69.5033		23	81	90		23	366	90		23	152.451	86.6087
24	73.4767	42.7795		24	86	94		24	58	82		24	147.451	82.6087
25	269.912	27.5661		25	88	120		25	301	22		25	74.2436	-8.74766
26	40.5613	59.0417		26	76	109		26	425	159		26	202.292	92.7292
27	22.7375	100.521		27	241	95		27	94	111		27	37.2923	106.729
28	62.1934	105.158		28	73	96		28	74	129		28	205.292	105.729
29	62.5558	75.7695		29	87	103		29	19	72		29	191.292	98.7292
30	48.9928	86.1747		30	73	87		30	285	108		30	205.292	114.729
31	35.2242	49.5348		31	77	81		31	261	165		31	152.546	103.495
32	22.8081	42.3693		32	78	84		32	172	-9		32	151.546	100.495
33	60.4478	53.7099		33	75	80		33	104	137		33	154.546	104.495
34	242.025	202.438		34	88	88		34	405	34		34	141.546	96.4951
35	279.485	147.28		35	94	92		35	84	63		35	135.546	92.4951
Mean	119.189	96.3284		Mean	106.314	111.029		36	-145	124		Mean	129.097	64.5641
SEM	17.8816	7.34555		SEM	13.3882	8.90213		37	47	89		SEM	14.2242	9.97287
Wilcoxon test	P = 0.40			Paired t-test	P = 0.65			38	204	146		Wilcoxon test	P = 1.07 × 10^-5
								39	62	150
								40		14
								41		106
								42		102
								43		84
								44		85
								45		91
								46		89
								47		56
								48		110
								49		44
								50		114
								51		95
								52		161
								53		145
								54		104
								55		25
								56		137
								57		160
								58		56
								59		65
								60		113
								61		48
								62		59
								63		110
								64		60
								65		31
								66		94
								67		113
								68		34
								69		90
								70		118
								71		87
								72		89
								73		62
								74		70
								75		19
								76		90
								77		90
								78		86
								79		24
								80		110
								Mean	206.7	89.45
								Mann-Whitney test	P = 5.24 × 10^-6

## Sheet: Figure 8
Fig.8b Normalized CR onset during DEC-to-TEC adaptation with mPFC recording cohort (%)							Fig.8c The trial-by-trial CR onset (in ms) and modulation (in Hz) of an example mPFC neuron with decreased modulation during DEC-to-TEC adaptation									Fig.8d The z-scored modulation peak of mPFC neurons showing decreased modulation during DEC-to-TEC adaptation							Fig.8e The trial-by-trial CR onset (in ms) and baseline rate (in Hz) of an example mPFC neuron with increased baseline during DEC-to-TEC adaptation									Fig.8f The z-scored average baseline rate of mPFC neurons showing increased baseline during DEC-to-TEC adaptation							Fig.8h Normalized CR onset during TEC-to-DEC adaptation with mPFC recording cohort (%)							Fig.8i The trial-by-trial CR onset (in ms) and modulation (in Hz) of an example mPFC neuron with decreased modulation during TEC-to-DEC adaptation
Session No.	DEC	TEC					Trial No.	DEC		TEC						Cell ID	DEC	TEC					Trial No.	DEC		TEC						Cell ID	DEC	TEC					Session No.	TEC	DEC					Trial No.	TEC		DEC
		1st 25%	2nd 25%	3rd 25%	4th 25%			CR onset	Modulation	CR onset	Modulation	Epoch						1st 25%	2nd 25%	3rd 25%	4th 25%			CR onset	Baseline rate	CR onset	Baseline rate	Epoch						1st 25%	2nd 25%	3rd 25%	4th 25%				1st 25%	2nd 25%	3rd 25%	4th 25%			CR onset	Modulation	CR onset
1	100	100.837	111.488	110.744	114.808		1	183	32	165	16	1st 25% TEC				20	2.30759	1.3858	2.26939	2.17172	2.41368		1	204	0	235	6	1st 25% TEC				3	-0.204852	-0.113727	-0.0854411	-0.00145257	0.0959736		1	100	68.9023	70.7583	71.6945	74.0761		1	336	82	210
2	100	118.115	113.529	123.72	125.434		2	152	36	161	12					27	2.4296	1.38375	1.58958	1.92943	1.76629		2	219	0	221	16					4	-0.309552	-0.218072	-0.148872	-0.0036586	0.402453		2	100	73.9214	68.5496	66.7858	70.6743		2	300	48	240
3	100	116.893	113.937	120.181	123.047		3	151	32	215	32					48	2.65866	1.87096	1.5468	1.27683	1.74898		3	205	0	209	8					6	-0.358284	-0.160767	-0.118088	-0.111497	0.108214		3	100	73.1374	72.9178	71.4842	76.392		3	341	20	240
4	100	113.142	118.893	116.417	111.213		4	153	28	174	22					117	1.10624	2.60183	2.47081	2.26222	1.91594		4	181	0	204	8					7	-0.173331	-0.0282521	-0.118369	-0.0676861	-0.0258553		4	100	72.5726	72.1125	76.7558	70.2486		4	250	20	201
5	100	102.999	100.949	104.776	87.6911		5	174	32	164	40					151	2.56541	2.83888	3.12486	2.176	2.29602		5	199	0	305	26					8	-0.143431	0.136386	0.23624	0.205624	-0.0867463		5	100	66.5916	68.2183	67.725	66.0493		5	260	38	235
6	100	109.31	109.404	98.1908	117.579		6	153	40	199	36					163	4.24344	2.99459	2.99848	0.522216	1.39114		6	211	0	346	8					9	-0.145243	-0.131572	0.0203164	0.00752262	0.338248		6	100	76.3455	75.8545	75.8665	72.2264		6	306	44	180
7	100	107.771	108.064	124.262	121.161		7	195	36	154	10					164	2.07978	2.40831	2.38059	1.63639	1.91223		7	200	0	194	2					10	-0.189806	-0.0738526	-0.18426	0.043333	0.208752		7	100	70.8525	60.7458	74.5373	73.9056		7	230	16	206
8	100	99.7967	111.579	111.186	109.979		8	165	16	159	28					181	1.99657	1.56951	1.96643	1.98347	1.63025		8	206	0	219	14					13	-0.295369	-0.125391	-0.188388	-0.0672603	0.100874		8	100	81.0888	79.2349	78.6091	81.4391		8	406	12	184
9	100	113.556	121	113.06	111.152		9	161	-10	319	36					185	4.63571	3.1451	3.67596	3.92807	1.06824		9	195	0	260	8					15	-0.187528	-0.192541	-0.0592612	0.0696768	0.269959		Mean	100	72.93	71.05	72.93	73.13		9	286	10	219
10	100	109.097	114.541	121.863	103.132		10	185	32	139	12					186	2.39985	2.41186	2.16422	2.33032	2.19288		10	153	2	249	16					16	-0.236896	-0.22634	-0.153996	0.192481	0.196238		SEM	0	1.582	1.96	1.503	1.617		10	262	18	200
11	100	102.135	103.447	113.829	110.987		11	141	34	159	28					187	2.6205	3.02786	3.47474	2.40092	3.25947		11	232	0	255	22					17	-0.240721	-0.0467052	-0.0857919	0.149368	0.235744		Repeat measurement one-way ANOVA		TEC vs. all four quarters of DEC					11	385	12	202
Mean	100	108.5	111.5	114.4	112.4		12	207	34	201	24					188	4.03612	3.38779	2.55895	2.37507	1.42678		12	234	0	262	18					20	-0.189447	-0.273589	-0.0767364	-0.00505804	0.0425776				P = 1.9×10^-14					12	266	-10	219
SEM	0	1.947	1.8	2.447	3.162		13	146	28	159	12					191	4.35536	3.49742	3.23734	3.40943	3.60803		13	224	0	225	4					28	-0.0126117	-0.0413844	0.0365479	0.214766	0.215253									13	251	8	200
Repeat measurement one-way ANOVA		DEC vs. all four quarters of TEC					14	126	42	180	4					212	3.8866	2.91396	1.73956	1.94932	2.12736		14	244	0	224	34					35	-0.214167	-0.175565	-0.0909693	0.355428	0.348902									14	342	56	215
		P = 9.84×10^-5					15	179	40	179	24					213	2.97932	3.05624	2.41526	2.07572	3.49316		15	206	2	239	36					41	-0.0779936	-0.0121884	-0.117962	-0.115056	0.227838									15	412	-6	225
							16	145	32	184	34		CR onset	Modulation		214	4.61483	2.92948	1.38177	2.32821	1.34549		16	197	2	205	22					42	0.00659278	0.14213	0.280691	0.320672	0.401223									16	401	24	240
							17	240	34	253	32	Mean	184.2	23.11		221	2.85424	2.0764	2.84817	2.59944	2.21218		17	196	0	219	20					44	-0.282171	-0.283031	0.388657	0.276182	-0.242647									17	262	0	195
							18	204	48	152	14	SEM	10.18	2.547		226	3.24089	4.38087	3.29105	2.93367	4.05332		18	211	4	189	20					49	-0.394916	-0.192712	-0.400711	-0.216888	-0.125816									18	483	18	230
							19	146	36	195	24	2nd 25% TEC				228	3.31638	4.35619	2.9692	1.75596	3.87782		19	220	0	270	22		CR onset	Baseline rate		56	-0.102174	0.10388	0.00808729	0.00557193	0.0251526									19	437	22	224
							20	203	28	192	24					230	2.73841	1.57165	1.50606	1.90666	1.98138		20	244	10	271	18	Mean	240.1	16.19		64	-0.312837	-0.0487989	-0.0532895	0.151476	0.0301366									20	429	24	200
							21	148	14	153	16					231	3.65352	3.47352	3.45953	2.89549	3.6035		21	186	26	242	12	SEM	8.232	2.004		66	-0.0705602	0.061321	0.0160491	0.0728232	-0.0197134									21	425	14	199
							22	185	32	217	36					233	2.83239	1.91719	1.5027	2.02138	2.84565		22	225	18	281	8	2nd 25% TEC				67	-0.171342	-0.0564154	-0.0392149	0.0672631	0.0545986									22	240	20	199
							23	165	16	184	0					251	4.18305	1.37306	1.2547	2.1815	2.02821		23	208	2	227	6					68	-0.189209	-0.114116	0.0187551	0.020923	0.0307167									23	350	34	224
							24	153	24	202	10					281	1.81227	1.67292	1.33244	1.50092	1.51758		24	229	2	249	20					69	-0.228796	-0.0487066	-0.00513936	0.0908925	-0.0921011									24	463	-16	222
							25	164	24	175	12					295	2.51738	1.71125	1.39665	1.54341	1.67888		25	197	10	306	36					71	-0.193555	-0.00996838	-0.0646056	0.0800993	-0.000499302									25	442	10	229
							26	204	38	255	16					308	2.04047	1.7954	2.06955	2.52205	1.69178		26	196	4	225	20					72	-0.171524	0.00431283	0.0263745	0.0375368	0.0253041									26	329	46	203
							27	164	32	163	20					331	2.70751	2.29626	2.46079	2.44372	2.99717		27	230	8	224	10					73	-0.23984	0.089145	0.0658524	-0.0529108	-0.0936975									27	186	58	230
							28	159	44	137	8					334	2.87147	2.44455	3.02966	2.638	2.17446		28	220	0	229	8					76	-0.503745	0.0262314	-0.0326064	0.16422	0.0256596									28	355	6	249
							29	172	46	221	18					341	2.25855	1.79192	1.93941	2.74898	1.89323		29	224	2	202	18					77	-0.571014	-0.0980025	0.0148247	0.168443	0.333313									29	347	34	196
							30	184	58	176	28					Mean	2.964	2.493	2.347	2.222	2.281		30	235	6	228	48					80	-0.271268	-0.182985	0.181579	0.039407	0.111291									30	376	16	215
							31	157	36	172	4					SEM	0.1678	0.1578	0.1389	0.1206	0.1539		31	226	0	216	34					81	-0.161838	-0.198874	0.0731251	0.236338	0.0380723									31	253	12	224
							32	155	40	113	32					Repeat measurement one-way ANOVA		DEC vs. all four quarters of TEC					32	231	0	246	16					82	-0.210379	-0.106143	-0.147159	0.0964825	0.13366									32	255	-4	229
							33	158	44	154	28							P = 0.0005					33	207	0	202	4					83	-0.482886	-0.0897749	-0.0969632	0.124446	0.143792									33	253	16	217
							34	146	44	174	8		CR onset	Modulation									34	222	4	402	16					85	-0.136817	-0.015536	-0.118485	0.0598508	-0.0707028									34	274	14	184
							35	173	-12	248	14	Mean	184.7	16.56									35	186	12	214	16					86	-0.176227	0.0136602	-0.0785743	-0.125797	0.168304									35	281	0	169
							36	176	8	194	0	SEM	8.505	2.509									36	238	16	266	10					87	-0.25158	-0.0820825	0.0586869	0.0677887	0.133398									36	230	12	234
							37	178	20	230	20	3rd 25% TEC											37			207	16					92	-0.309924	-0.018748	0.161602	0.19587	0.13253									37	356	14	208
							38	170	40	222	12												38			282	38					93	-0.0995243	0.0990524	-0.0522915	0.0074398	0.10016									38	235	14	208
							39	156	24	176	0												39			303	16		CR onset	Baseline rate		98	-0.169651	-0.0265561	0.0590235	-0.0607838	-0.0187585									39	215	38
							40	189	44	234	18												40			263	18	Mean	252.4	19.2		99	-0.220896	0.124538	-0.00374973	-0.110068	-0.22447									40	230	34
							41	189	36	298	16												41			275	26	SEM	10.72	2.621		100	-0.279423	0.0150749	0.105943	0.0520918	0.141558									41	246	22
							42	192	32	164	14												42			300	34	3rd 25% TEC				101	-0.178745	-0.00213398	0.135481	0.0687972	0.13266									Mean	316.7	20.73
							43	170	24	163	28												43			209	26					102	-0.316564	0.359196	-0.035855	0.0180629	0.0887194									SEM	12.28	3.036
							44	128	32	251	24												44			237	12					103	-0.183056	-0.0690499	0.0744633	0.128339	0.0952171									Brown-Forsythe ANOVA test		TEC vs. all four quarters of DEC
							45	199	8	175	0												45			236	20					104	-0.0600113	0.0879507	0.104241	0.110001	0.0433932										CR onset	P < 1.0×10^-15
							46	216	0	198	4												46			256	10					106	-0.225284	0.432379	0.028785	-0.0470233	-0.114235										Modulation	P = 0.049
							47	177	8	183	-2												47			233	42					110	-0.304323	0.146702	0.141002	0.084911	-0.00314313
							48	161	26	235	0												48			265	18					113	-0.196402	0.0392843	0.139455	-0.0264092	0.0353984
							49	179	40	164	32												49			250	20					114	-0.0653402	0.235665	0.171408	0.0663291	0.0604433
							50	193	16	230	44												50			224	14					116	-0.206397	0.0074831	-0.112086	0.44043	0.19346
							51	200	12	260	20		CR onset	Modulation									51			282	18					117	-0.303263	0.280686	0.0663523	-0.0676426	0.131432
							52	174	34	215	28	Mean	212.4	16.71									52			202	14					118	-0.121157	0.0659157	0.107852	-0.0769043	-0.201288
							53	190	40	213	26	SEM	9.334	3.194									53			285	26					121	-0.25619	-0.216277	0.0386891	0.0249721	-0.00033167
							54	157	32	244	24	4th 25% TEC											54			215	20					123	-0.205655	-0.0982532	-0.103143	0.117063	0.103684
							55	147	40	164	0												55			256	10					124	-0.266338	0.014288	-0.148383	0.257171	0.242301
							56	195	28	159	16												56			224	30					127	-0.178604	0.0352603	0.189186	0.28261	0.163178
							57	176	28	164	4												57			401	32					128	-0.114001	-0.0707625	0.214345	0.178991	0.222197
							58	161	24	150	8												58			198	28					129	-0.13636	-0.178465	0.0138464	0.220848	0.272371
							59	201	20	179	0												59			262	30					132	-0.164859	0.228756	-0.117488	-0.072417	0.121461
							60	160	48	280	0												60			240	12		CR onset	Baseline rate		141	-0.0920906	-0.0146845	-0.0427793	0.111332	-0.08146
							61	144	46	250	0												61			209	40	Mean	247.1	22.95		145	0.0653321	0.307277	0.234573	0.186339	0.23799
							62	184	36	196	0												62			205	26	SEM	9.945	2.082		147	-0.085964	0.0860303	0.139653	0.15086	0.0536337
							63	149	56	295	36												63			202	32	4th 25% TEC				148	-0.157592	-0.043563	0.0733806	0.591745	0.191516
							64	154	40	195	42												64			169	40					153	-0.156769	0.0721609	0.0370607	0.1516	-0.0486677
							65	150	40	185	36												65			265	50					158	-0.113169	-0.0653479	0.0788002	0.15821	-0.169984
							66	Mean		229	12												66			188	24					161	-0.200962	0.181725	0.0511998	0.262582	0.0785114
							67	170.9	30.65	234	0												67			195	20					167	0.141139	0.363523	0.311749	0.382899	0.145494
							68			210	0												68			234	16					174	-0.0425039	0.00182106	0.194082	0.181772	0.0113763
							69	SEM		194	28		CR onset	Modulation									69			321	42					175	-0.324892	0.0887387	0.358227	0.816398	0.350417
							70	2.771	1.706	189	24	Mean	207.1	12.78									70			165	44					180	-0.212588	-0.0906197	-0.0941342	0.0164764	0.0466786
							71			211	0	SEM	9.702	3.539									71			180	36					182	-0.0706947	0.16453	0.415235	0.225659	0.0473176
							Brown-Forsythe ANOVA test		DEC vs. all four quarters of TEC														72			210	22					183	-0.103012	-0.167369	0.0194535	-0.0384999	0.158562
								CR onset	P = 0.0001														73			236	36					184	-0.198392	0.108697	-0.0838736	0.175134	0.153173
								Modulation	P = 1.19×10^-8														74			239	32					187	-0.328754	-0.260148	0.0811375	-0.0198574	0.122372
																							75			491	20					189	-0.32088	-0.113304	0.914889	0.0384633	-0.00458175
																							76			244	22					199	-0.0210282	0.261723	0.0510707	-0.0182379	0.285369
																							77	Mean		215	12					200	-0.119413	0.233208	0.197121	0.330441	0.445588
																							78	212.3	3.611	195	26					203	-0.0902822	0.254395	0.0334362	0.0898426	0.390638
																							79			205	24					204	-0.136396	-0.114659	0.236144	0.272777	-0.0559414
																							80	SEM		250	16		CR onset	Baseline rate		205	-0.0958337	0.133228	0.0619627	-0.0312727	0.0758049
																							81	3.288	1.017	253	22	Mean	236.1	27.6		206	-0.0808254	-0.197381	0.219843	0.138093	0.025889
																							82			264	16	SEM	15.89	2.404		209	-0.147479	0.0578635	0.335414	0.388048	0.0719678
																							Brown-Forsythe ANOVA test		DEC vs. all four quarters of TEC							213	-0.138344	-0.0785708	-0.0841008	-0.134571	0.238493
																								CR onset	P = 0.023							216	-0.305051	-0.0752826	-0.0666206	0.112455	0.143336
																								Baseline rate	P = 1.32×10^-13							218	-0.150986	-0.0408878	0.0445648	-0.0156206	0.0521295
																																221	-0.158279	-0.029876	0.0272139	-0.0948997	-0.0865343
																																222	-0.578796	-0.15035	0.199774	-0.0415811	0.0651553
																																223	-0.186925	0.0775555	0.102484	0.0644088	0.320183
																																224	-0.231671	-0.123808	-0.221681	-0.137656	0.0914399
																																226	-0.398807	0.00416202	-0.0364727	-0.0672215	0.427569
																																228	-0.208548	-0.107596	0.00987306	0.14546	0.278418
																																233	-0.0712013	0.14489	0.0604356	0.0298288	0.112694
																																235	-0.0991623	0.0509687	0.0509383	-0.109653	-0.0134943
																																252	-0.275936	-0.00804997	-0.18984	0.0392765	0.167596
																																253	-0.250985	-0.0825273	-0.00623109	0.209762	-0.0116164
																																256	-0.154119	0.0246765	-0.266198	0.0598128	0.0465071
																																257	-0.096427	0.392584	-0.102904	-0.00339949	-0.0156845
																																258	-0.0809006	0.106389	-0.0772818	0.123421	0.0046663
																																261	-0.0431422	0.325289	0.0257364	0.143205	0.0281759
																																267	-0.127989	-0.15402	-0.127747	-0.0335086	0.065701
																																273	-0.104425	-0.053631	-0.000910657	-0.103792	0.0579415
																																276	-0.0602536	0.158348	0.12199	0.207612	0.158191
																																277	-0.0521033	0.0240766	0.229326	0.0830996	0.178339
																																282	-0.0531582	0.0588889	0.0390119	0.0289904	0.133359
																																283	-0.118259	0.0291128	0.113235	0.0994665	0.200645
																																284	-0.0796872	-0.0495801	0.13021	0.0479708	0.0911723
																																291	-0.106814	-0.149361	-0.0832973	0.120776	0.275157
																																293	-0.221003	-0.181855	0.039285	-0.055423	-0.0746456
																																298	-0.0418603	0.243301	0.290798	0.0712064	0.162526
																																299	-0.16975	-0.0250234	0.125551	0.0304276	0.0988535
																																308	-0.286769	-0.221735	0.120575	-0.0583136	-0.0376844
																																309	-0.0247658	0.278854	0.238627	0.101358	0.106871
																																310	-0.0906336	0.255287	0.170574	0.0835644	0.0931087
																																312	-0.0451109	-0.0066418	0.0231545	0.121233	0.180887
																																314	-0.0905357	-0.00396798	-0.083916	0.12057	0.0309295
																																315	-0.198477	0.0179256	0.117244	-0.02665	0.110324
																																316	-0.177539	0.0100205	0.0372067	-0.00147092	-0.118667
																																317	-0.0514226	0.0365727	0.0048903	0.0855816	0.0187539
																																318	-0.115449	-0.0239963	-0.0107117	0.19454	0.190271
																																319	-0.271553	0.0212573	0.145369	0.231539	0.349558
																																320	-0.0776646	0.00656416	-0.0620601	0.112487	0.129614
																																325	-0.0634464	0.158452	0.033823	0.0998264	0.13611
																																328	-0.0696983	0.00915713	0.211389	0.125171	0.179038
																																331	-0.236026	0.00751769	0.0877038	0.158689	0.290782
																																332	-0.274601	-0.289508	0.0508926	0.120565	0.21586
																																333	-0.455049	-0.30884	-0.48113	-0.347151	-0.0521519
																																334	-0.135187	-0.194091	0.104922	0.105675	0.193892
																																335	-0.312609	-0.106184	-0.172603	0.0481095	0.108505
																																336	-0.367053	-0.217714	-0.04429	0.340267	0.313489
																																337	-0.340899	0.204869	0.438876	0.431301	0.585298
																																339	-0.264528	-0.119063	-0.076159	-0.152899	-0.0866969
																																340	-0.307468	-0.153623	-0.277609	-0.244728	-0.242001
																																341	-0.198309	-0.0517463	0.0823417	0.23071	0.108016
																																Mean	-0.1847	-0.00294	0.03736	0.08725	0.1048
																																SEM	0.01016	0.01334	0.01461	0.01354	0.01265
																																Repeat measurement one-way ANOVA		DEC vs. all four quarters of TEC
																																		P < 1.0×10^-15
[truncated: 24 more columns]

## Sheet: Figure 9
Fig.9c The CR onsets of each probe trial during example DEC-to-TEC adaptation session with mPFC inhibition (ms)				Fig.9d CR onset times for all mPFC inhibition during DEC-to-TEC sessions (ms)					Fig.9e The CR onsets of each probe trial during example TEC-to-DEC adaptation session with mPFC inhibition (ms)				Fig.9f CR onset times for all mPFC inhibition during TEC-to-DEC sessions (ms)
Trial No.	DEC	TEC		Session no.	DEC pre	DEC mus	TEC mus		Trial No.	TEC	DEC		Session no.	DEC pre	DEC mus	TEC mus
1	123.95	145.5		1	145.236	176.66	224.63		1	172	265.05		1	218.133	238.75	224.855
2	144.6	238.7		2	153.106	144.95	201.961		2	329.95	158.95		2	186.87	228.536	340.339
3	144	179.6		3	154.061	171.643	178.489		3	149.15	169.95		3	167.311	150.455	200.461
4	169.5	150.1		4	170.414	149.193	166.764		4	245	335.1		4	147.55	187.99	210.135
5	145.05	156.75		5	154.145	156.808	141.244		5	235.2	198.4		5	143.556	126.31	189.297
6	183.6	142.95		6	177.657	152.779	169.644		6	185.1	330.5		6	171.661	182.159	230.131
7	158.75	133.5		7	168.35	156.1	277.725		7	254.95	126.9		7	177.511	243.178	224.85
8		214.85		8	165.712	175.55	186.963		8	133.85	295.65		8	319.5	251.864	220.021
9		164.85		9	148.094	202.9	156.567		9	214.85	121.6		9	232.45	288.075	230.756
Mean	152.8	169.6		10	163.956	140.92	166.743		10		346.1		10	246.319	213.339	238.35
SEM	7.4	11.83		11	154.289	158.42	193.275		11		324.55		11	271.5	286.542	219.717
Mann-Whitney test	P = 0.47			Mean	159.5	162.4	187.6		12		245.05		12	305.479	280.088	292.436
				SEM	3.083	5.412	11.33		13		192.3		13	250.125	231.07	223.18
				Wilcoxon test	P = 0.97		-		14		163.8		14	327.012	166.625	189.061
					-	P = 0.054			15		296.65		15	195.878	181.356	184.903
									16		190.15		Mean	224.1	217.1	227.9
									17		221.05		SEM	15.81	12.93	10.47
									18		189.5		Wilcoxon test	P = 0.89		-
									19		361.25			-	P = 0.45
									20		234.5
									Mean	213.3	238.4
									SEM	20.33	17.07
									Mann-Whitney test	P = 0.44

## Sheet: Figure S1
Fig.S1a Session average CR onset detected by velocity threshold (ms)				Fig.S1b Session average CR onset detected by amplitude threshold (ms)				Fig.S1c Average CR onset of all sessions recorded with TEC detected by three methods (ms)					Fig.S1d Average CR onset of all sessions recorded with DEC detected by three methods (ms)
Session No.	TEC	DEC		Session No.	TEC	DEC		Session No.	SD	Amplitude	Velocity		Session No.	SD	Amplitude	Velocity
1	236.724	130.405		1	244	136.514		1	305	236.724	244		1	155.081	130.405	136.514
2	335	125		2	334.538	127.625		2	361.59	335	334.538		2	140.688	125	127.625
3	309.359	126.282		3	287.538	128.538		3	326.282	309.359	287.538		3	147.538	126.282	128.538
4	180.217	133.611		4	197.435	143.649		4	270.87	180.217	197.435		4	159.216	133.611	143.649
5	336.905	138.095		5	307.875	142.738		5	357.833	336.905	307.875		5	160.476	138.095	142.738
6	320.111	136.6		6	304.587	143.8		6	350.587	320.111	304.587		6	165.28	136.6	143.8
7	232.5	142.727		7	221.432	152.182		7	264.364	232.5	221.432		7	170.295	142.727	152.182
8	293.78	162.5		8	294.884	171.833		8	333.581	293.78	294.884		8	193.667	162.5	171.833
9	271	132.292		9	287.692	139.979		9	329.654	271	287.692		9	158.667	132.292	139.979
10	361.522	111.667		10	346.25	119.958		10	391.917	361.522	346.25		10	131.5	111.667	119.958
11	187.143	118.529		11	185.724	129.882		11	219.207	187.143	185.724		11	151.147	118.529	129.882
12	189.574	121.667		12	171.915	118.619		12	219.234	189.574	171.915		12	138.81	121.667	118.619
13	165.808	97.7778		13	152.84	110.889		13	206.03	165.808	152.84		13	132.278	97.7778	110.889
14	196.061	156.667		14	181.697	159.444		14	249.121	196.061	181.697		14	171.333	156.667	159.444
15	240.6	147.273		15	278.68	158.455		15	307.08	240.6	278.68		15	174.864	147.273	158.455
16	251.897	136.538		16	210.241	141.231		16	266.874	251.897	210.241		16	158.462	136.538	141.231
17	166.193	164.167		17	142.275	164.667		17	190.853	166.193	142.275		17	183.667	164.167	164.667
18	231.234	145		18	232.519	143		18	291.597	231.234	232.519		18	163	145	143
19	247	160.2		19	238.045	172.52		19	292.136	247	238.045		19	183.84	160.2	172.52
20	257.935	171.5		20	209.916	173.725		20	283.463	257.935	209.916		20	185.7	171.5	173.725
21	176.186	200.714		21	223.966	199.464		21	284.797	176.186	223.966		21	212.75	200.714	199.464
22	249.583	186.034		22	249.074	190.241		22	291.148	249.583	249.074		22	204.862	186.034	190.241
23	388	188.077		23	385.9	192.769		23	405.6	388	385.9		23	213.769	188.077	192.769
24	276.765	186.042		24	283.619	188.896		24	347.81	276.765	283.619		24	205.646	186.042	188.896
25	264.143	180		25	257.889	175		25	298.25	264.143	257.889		25	190.667	180	175
26	300.66	163.696		26	293.296	170.022		26	327.204	300.66	293.296		26	186.848	163.696	170.022
27	237.059	162.692		27	219.265	167.923		27	254.515	237.059	219.265		27	180.692	162.692	167.923
28	300.833	151.897		28	282.785	160.414		28	331.969	300.833	282.785		28	177.586	151.897	160.414
29	192.037	175		29	179.721	172.048		29	234.256	192.037	179.721		29	187.905	175	172.048
30	325	170		30	298.462	175.955		30	339.41	325	298.462		30	196.909	170	175.955
31	295	170		31	306.789	182.389		31	345.211	295	306.789		31	207.389	170	182.389
32	250	167.143		32	246.077	171.714		32	322.154	250	246.077		32	187.821	167.143	171.714
33	349.615	158.243		33	336.467	169.378		33	393.4	349.615	336.467		33	189.946	158.243	169.378
34	224.167	162.586		34	205.667	172.931		34	276.407	224.167	205.667		34	190.862	162.586	172.931
35	317.727	145.465		35	295.12	164.512		35	364.56	317.727	295.12		35	180.674	145.465	164.512
36	217.874	146.25		36	204.73	175.875		36	246.36	217.874	204.73		36	189.25	146.25	175.875
37	247.597	150.61		37	194.468	173.61		37	271.165	247.597	194.468		37	187.927	150.61	173.61
38	252.143	178		38	225.61	205.4		38	269.829	252.143	225.61		38	215.8	178	205.4
39	313	166.935		39	292.392	176.714		39	335.902	313	292.392		39	192.508	166.935	176.714
40	309	149.286		40	310.875	161.419		40	347.075	309	310.875		40	177.395	149.286	161.419
41	272.917	187.333		41	285.778	190.467		41	332.37	272.917	285.778		41	203.867	187.333	190.467
42	212.195	152.5		42	199.183	157.462		42	243.854	212.195	199.183		42	174.077	152.5	157.462
43	219.937	206.25		43	182.573	205.25		43	246.5	219.937	182.573		43	216.75	206.25	205.25
44	242.403	146.429		44	208.875	150.714		44	265.9	242.403	208.875		44	169.524	146.429	150.714
45	306.884	162.826		45	289.945	157.217		45	326.575	306.884	289.945		45	184.783	162.826	157.217
46	287.917	175.455		46	281.28	177.727		46	319.52	287.917	281.28		46	197.409	175.455	177.727
47	318.75	156.923		47	318.25	160.407		47	359.05	318.75	318.25		47	179.556	156.923	160.407
48	190.2	173.571		48	205.774	175		48	253.484	190.2	205.774		48	186.5	173.571	175
49	273.276	157		49	257.03	161.8		49	321.818	273.276	257.03		49	176.4	157	161.8
50	199	165		50	186.363	162.091		50	228.648	199	186.363		50	185.636	165	162.091
51	223	185		51	190.35	185.783		51	244.32	223	190.35		51	199.304	185	185.783
52	224.024	178.636		52	203.256	177.174		52	247.43	224.024	203.256		52	198.565	178.636	177.174
53	325.822	159		53	299	160.867		53	344.556	325.822	299		53	178.133	159	160.867
54	312.667	192.222		54	302.969	194.444		54	340.031	312.667	302.969		54	206.222	192.222	194.444
55	299.615	176.471		55	305.143	176.529		55	373.81	299.615	305.143		55	192.971	176.471	176.529
56	366.667	167.558		56	352.053	162.14		56	379.684	366.667	352.053		56	184.14	167.558	162.14
57	350.238	156.333		57	336.048	157.244		57	362.286	350.238	336.048		57	171.867	156.333	157.244
58	255.247	181.279		58	237.901	188.279		58	282.667	255.247	237.901		58	202.186	181.279	188.279
59	255	171.923		59	238.775	172.872		59	277.175	255	238.775		59	188.051	171.923	172.872
60	203.193	175.244		60	170.453	183.667		60	227.465	203.193	170.453		60	204.738	175.244	183.667
61	361.349	186.22		61	331.926	186.268		61	382.838	361.349	331.926		61	209.341	186.22	186.268
62	316.25	162.353		62	295.52	175.543		62	330.72	316.25	295.52		62	192.8	162.353	175.543
63	216.648	205.27		63	202.424	205.263		63	254.196	216.648	202.424		63	218.105	205.27	205.263
64	204.882	181.042		64	192.862	183.245		64	237.966	204.882	192.862		64	198.347	181.042	183.245
65	218.053	179.583		65	186.653	181.604		65	246.242	218.053	186.653		65	204.667	179.583	181.604
66	316.449	171.471		66	283.958	172.6		66	355.817	316.449	283.958		66	199.943	171.471	172.6
67	290.172	200		67	274.2	201.938		67	319.267	290.172	274.2		67	218.5	200	201.938
68	345.667			68	328.273			68	378.273	345.667	328.273		68	172.971	186.176	190.6
69	245.294			69	223.583			69	280.028	245.294	223.583		69	145.371	159.828	165.829
70	254.655			70	219.185			70	274.978	254.655	219.185		70	186.1	206.111	206.8
71	168.818			71	143.661			71	196.113	168.818	143.661		71	141.333	146.429	151.75
72	213.621			72	188.207			72	254.161	213.621	188.207		72	159.75	169.286	165.893
73	343.4			73	320.165			73	360.418	343.4	320.165		73	169.75	178.043	179.375
74	262.419			74	264.882			74	296.059	262.419	264.882		74	157.629	156.786	171.114
75	355.714			75	346.238			75	402.095	355.714	346.238		75	172.474	183.333	187.474
76	299.194			76	298.387			76	338.452	299.194	298.387		76	151	157	169.235
77	226.613			77	215.839			77	263.226	226.613	215.839		77	137.2	166.556	163.867
78	211.4			78	200.395			78	239.197	211.4	200.395		78	169.889	189.231	189.889
79	206.196			79	158.892			79	249.312	206.196	158.892		79	148.633	180.417	183.833
80	162			80	156.511			80	202.244	162	156.511		80	151.588	163.75	169.412
81	272.632			81	275.628			81	331.936	272.632	275.628		81	185.591	199.286	202.773
82	218			82	211.871			82	259.419	218	211.871		82	164.205	176.944	179.59
83	194.485			83	178.845			83	212.165	194.485	178.845		83	153.889	168.636	164.4
84	151.829			84	138.805			84	176.561	151.829	138.805		84	147.58	158.043	162.74
85	356.429			85	247.159			85	374.295	356.429	247.159		85	157.468	180.111	188.128
86	287.941			86	278.771			86	316.143	287.941	278.771		86	161.326	176.429	180.848
87	220.122			87	256.738			87	306.619	220.122	256.738		87	143.915	176.522	186.447
88	213.125			88	277.061			88	319.758	213.125	277.061		88	187.455	186.163	188.432
89	357.941			89	343.667			89	375.556	357.941	343.667		89	180.077	164.143	180.359
90	226			90	270.233			90	340.467	226	270.233		90	185.15	206.795	206.975
91	253.421			91	251.902			91	299.951	253.421	251.902		91	167.643	182.2	188.518
92	340.862			92	332.727			92	378.727	340.862	332.727		92	161.764	179.2	184.291
Mean	262.5	161.6		Mean	262.5	161.6		93	172.971	186.176	190.6		93	166.643	172.297	178.714
SEM	6.047	2.78		SEM	6.047	2.78		94	145.371	159.828	165.829		94	187.429	202.838	209.571
Mann-Whitney test	P = 3.97×10^-23			Mann-Whitney test	P = 9.21×10^-19			95	186.1	206.111	206.8		95	180.333	180.278	186
								96	141.333	146.429	151.75		96	177.425	183.356	187.384
								97	159.75	169.286	165.893		97	183.731	179.286	181.423
								98	169.75	178.043	179.375		98	183.222	203	206.844
								99	157.629	156.786	171.114		99	164.391	148.488	150.435
								100	172.474	183.333	187.474		100	171.581	183.788	188.93
								101	151	157	169.235		101	114.157	146.231	144.986
								102	137.2	166.556	163.867		102	139.388	168.182	164.642
								103	169.889	189.231	189.889		103	160.34	180.263	190.478
								104	148.633	180.417	183.833		104	137.625	151.19	155.672
								105	151.588	163.75	169.412		105	155.97	168.594	172.567
								106	185.591	199.286	202.773		106	170.182	182.838	189.432
								107	164.205	176.944	179.59		107	159.2	165.541	172.467
								108	153.889	168.636	164.4		108	175	189.242	195
								109	147.58	158.043	162.74		109	152.476	154.744	164.833
								110	157.468	180.111	188.128		110	166.297	152.333	159.75
								111	161.326	176.429	180.848		111	178.641	181.944	188.154
								112	143.915	176.522	186.447		112	139.286	131.087	136.357
								113	187.455	186.163	188.432		113	163.306	166.695	174.5
								114	180.077	164.143	180.359		114	202.83	211.304	214.553
								115	185.15	206.795	206.975		115	197.351	209.932	213.974
								116	167.643	182.2	188.518		116	177.814	199.898	204.915
								117	161.764	179.2	184.291		117	165.109	182.66	192.982
								118	166.643	172.297	178.714		118	196.033	151.379	155.607
								119	187.429	202.838	209.571		119	178.085	192.826	197.051
								120	180.333	180.278	186		120	176.698	175.577	185.556
								121	177.425	183.356	187.384		121	182.152	184.429	189.272
								122	183.731	179.286	181.423		122	159.509	165.24	170.339
								123	183.222	203	206.844		123	155.612	143.778	146.544
								124	164.391	148.488	150.435		124	167.127	180.51	184.4
								125	171.581	183.788	188.93		125	176.331	180.225	182.235
								126	114.157	146.231	144.986		126	176.609	175.588	166
								127	139.388	168.182	164.642		127	111.252	93.4112	95.0374
								128	160.34	180.263	190.478		128	108.548	93.1522	93.3548
								129	137.625	151.19	155.672		129	201.729	155	150.208
								130	155.97	168.594	172.567		130	184.495	183.586	193.466
								131	321.542	371.087	369.792		131	217.118	193.235	202.353
								132	200.622	233.333	239.73		132	193.972	179.722	179.056
								133	233.242	263.667	283.152		133	204.289	191.571	189.553
								134	178.838	176.562	201.486		134	203	185	184.812
								135	193.771	221.444	222.125		135	213.263	194.697	190.632
								136	216.816	238.056	244.579		136	224	208.846	203.069
								137	162.156	162.111	166.422		137	220.364	211.667	201.727
								138	200.95	227.895	226.225		138	226.053	211.176	206.895
								139	290.878	338.902	339.805		Mean	177.2	168.7	173.1
								140	271.073	305.263	304.317		SEM	2.024	2.025	1.952
								141	218.651	310.75	294.744
								142	171.311	215.25	213.2
								143	298.036	177.857	171.286
								144	266.325	341.25	318.5
								145	231.146	274.722	261
								146	279.377	323.723	307.453
								147	208.276	222.241	220.776
								148	239.568	232.5	221.432
								149	190.979	213.78	219.085
								150	290.532	298.636	302.319
								151	233.451	253.222	251.725
								152	162.244	130.513	115.051
								153	124.691	109	101.709
								154	278.292	278.333	292.4
								155	229.545	278.58	276.114
								156	304.417	290.417	279.125
								157	277.171	252.879	251.829
								158	278.243	263.333	251.541
								159	278.423	250.652	234.5
								160	317.608	290.676	270.373
								161	298.268	257.222	258.463
								162	316.62	301.458	279.56
								163	282.283	264.4	252.151
								Mean	256.8	240.4	234
								SEM	5.822	4.917	4.645

## Sheet: Figure S2
Fig.S2a Correlation peak time of IpN facilitation cells in TEC recordings (ms)			Fig.S2b Correlation peak time of IpN facilitation cells in DEC recordings (ms)			Fig.S2c IpN cells with significant trial-by-trial correlations between spike modulation amplitude and CR amplitude in TEC recordings (ms)
Cell No.	Correlation peak time		Cell No.	Correlation peak time		Cell ID.	72	Cell ID.	92	Cell ID.	105	Cell ID.	109	Cell ID.	166	Cell ID.	167	Cell ID.	228	Cell ID.	231	Cell ID.	232	Cell ID.	242	Cell ID.	264	Cell ID.	266	Cell ID.	275	Cell ID.	276	Cell ID.	336	Cell ID.	414	Cell ID.	416	Cell ID.	445	Cell ID.	448	Cell ID.	449	Cell ID.	454	Cell ID.	138
1	20		1	-50		Linear regression		Linear regression		Linear regression		Linear regression		Linear regression		Linear regression		Linear regression		Linear regression		Linear regression		Linear regression		Linear regression		Linear regression		Linear regression		Linear regression		Linear regression		Linear regression		Linear regression		Linear regression		Linear regression		Linear regression		Linear regression		Linear regression
2	80		2	0		y=0.09x+14.95		y=0.04x+16.42		y=0.03x+10.20		y=0.44x+14.33		y=0.10x+16.76		y=0.05x+22.96		y=0.12x+52.19		y=0.09x+50.81		y=0.13x+56.25		y=0.02x+46.76		y=0.23x+41.02		y=0.07x+45.17		y=0.03x+40.80		y=0.03x+39.67		y=0.03x+65.33		y=0.06x+31.16		y=0.07x+29.55		y=0.08x+42.42		y=0.04x+40.93		y=0.06x+37.37		y=0.03x+61.47		y=-0.15x+48.88
3	150		3	20		r value	0.431561	r value	0.502437	r value	0.466274	r value	0.40521	r value	0.500221	r value	0.478383	r value	0.344214	r value	0.354107	r value	0.241022	r value	0.259067	r value	0.304676	r value	0.258851	r value	0.319331	r value	0.356472	r value	0.256675	r value	0.351115	r value	0.298072	r value	0.259544	r value	0.456285	r value	0.423042	r value	0.246069	r value	-0.342316
4	-140		4	40		P value	0.013653	P value	0.0104802	P value	0.0287176	P value	0.0142203	P value	0.00221313	P value	0.00365111	P value	0.000681138	P value	0.000462756	P value	0.0157076	P value	0.0153933	P value	0.00268198	P value	0.0113125	P value	0.00794652	P value	0.00284762	P value	0.0140505	P value	0.000854679	P value	0.00504644	P value	0.0102516	P value	2.63881e-06	P value	1.58188e-05	P value	0.00607895	P value	0.0441256
5	80		5	50		Fac. amp.	CR amp.	Fac. amp.	CR amp.	Fac. amp.	CR amp.	Fac. amp.	CR amp.	Fac. amp.	CR amp.	Fac. amp.	CR amp.	Fac. amp.	CR amp.	Fac. amp.	CR amp.	Fac. amp.	CR amp.	Fac. amp.	CR amp.	Fac. amp.	CR amp.	Fac. amp.	CR amp.	Fac. amp.	CR amp.	Fac. amp.	CR amp.	Fac. amp.	CR amp.	Fac. amp.	CR amp.	Fac. amp.	CR amp.	Fac. amp.	CR amp.	Fac. amp.	CR amp.	Fac. amp.	CR amp.	Fac. amp.	CR amp.	Fac. amp.	CR amp.
6	60		6	-110		72.5146	19.7348	-2.48767	14.1725	479.271	43.2938	26.8097	23.8845	356.998	60.4609	1401.72	60.4609	31.8416	61.2893	98.1093	61.2893	31.5885	68.7517	316.675	68.1487	38.2713	54.6339	36.8642	54.6339	208.222	46.5144	62.4977	46.5144	320.555	76.8232	143.049	16.8283	139.394	16.8283	31.3199	13.3905	116.142	13.3905	306.629	13.3905	78.6056	23.273	151.092	19.7254
7	150		7	140		103.619	24.472	79.6802	22.4136	257.757	25.5597	33.5109	33.9339	235.023	39.193	288.128	39.193	29.1124	69.8772	114.064	69.8772	425.115	87.7407	379.289	38.4003	24.0538	56.0264	0.0918331	56.0264	211.456	53.7107	460.532	53.7107	250.272	100.29	93.3619	95.3062	135.048	95.3062	16.8665	42.7546	181.788	42.7546	105.718	42.7546	219.885	90.3646	84.2232	15.683
8	-140		8	60		157.81	28.1293	79.5589	22.6713	374.472	19.1	66.7092	56.9993	106.48	79.7167	33.2179	79.7167	158.279	72.7456	246.433	72.7456	29.7	28.1131	62.3151	14.1494	83.1035	54.1778	123.16	54.1778	183.045	20.405	653.247	20.405	198.141	97.0812	306.474	86.7163	225.595	86.7163	29.2916	59.7381	140.089	59.7381	409.143	59.7381	200.46	53.6024	87.6121	21.3523
9	20		9	20		69.6781	21.5555	-14.2582	13.0225	429.519	18.6379	21.6753	38.785	61.1639	64.3099	106.597	64.3099	31.8598	82.6138	93.2804	82.6138	53.9794	93.339	81.3943	26.9921	36.9342	37.8952	107.748	37.8952	313.442	65.8816	693.999	65.8816	51.9927	37.6269	133.635	41.0846	123.222	41.0846	203.258	75.9574	502.989	75.9574	210.677	75.9574	145.808	68.6784	123.563	55.129
10	90		10	70		74.7758	19.9759	283.878	21.4925	305.617	19.6395	80.2266	49.9396	246.09	12.0663	197.225	12.0663	108.108	79.7886	254.145	79.7886	61.0328	63.2378	738.358	66.2597	65.2955	73.2887	217.073	73.2887	111.028	13.4697	281.863	13.4697	243.249	60.9952	229.526	61.2516	230.832	61.2516	97.0106	80.6022	419	80.6022	320.585	80.6022	112.885	99.9416	53.1629	64.9829
11	-80		11	60		108.63	28.1902	88.3384	23.065	222.596	12.9463	49.054	31.073	110.629	16.3726	86.7584	16.3726	103.558	75.7995	186.532	75.7995	27.977	38.0081	483.816	67.5368	61.4526	73.3522	127.595	73.3522	221.11	33.9459	213.771	33.9459	216.378	93.8072	248.487	61.2796	284.094	61.2796	145.065	95.2621	318.114	95.2621	292.975	95.2621	61.1698	79.4615	102.085	17.555
12	150		12	-30		83.2383	40.5403	224.216	12.2157	276.946	13.9496	38.3512	19.4817	24.4964	16.979	70.4731	16.979	-2.07229	66.1398	40.4157	66.1398	110.282	70.3924	381.628	59.9358	9.42021	61.2609	30.8097	61.2609	85.4411	39.1005	417.318	39.1005	373.306	88.4081	302.924	104.945	325.099	104.945	145.874	98.9355	316.472	98.9355	408.666	98.9355	232.86	56.0619	57.4788	46.7268
13	110		13	30		50.3456	28.1589	213.328	27.2363	121	28.1337	53.7609	16.9469	26.7796	11.913	100.418	11.913	37.0408	72.82	13.0802	72.82	65.5347	52.103	170.222	72.1858	66.9632	53.1431	244.801	53.1431	98.473	52.8675	163.605	52.8675	138.604	96.7917	116.417	38.7033	144.487	38.7033	99.3582	76.9055	555.151	76.9055	281.174	76.9055	13.2731	65.7479	184.085	50.1575
14	50		14	50		108.163	24.408	284.524	30.5761	265.282	10.4601	45.011	22.2294	178.854	24.1389	281.646	24.1389	23.2049	46.5343	47.5094	46.5343	107.867	65.0345	270.425	79.3547	49.5863	86.4198	115.77	86.4198	77.6807	40.5256	34.9912	40.5256	39.0237	61.8451	354.424	58.3119	325.807	58.3119	155.928	56.1549	545.249	56.1549	495.246	56.1549	111.202	90.058	149.371	39.2551
15	50		15	30		70.0651	47.138	259.204	23.793	76.2288	14.996	23.4686	33.1837	78.9961	31.9216	228.737	31.9216	80.6497	55.5844	190.878	55.5844	36.2967	71.8269	327.13	74.004	58.0037	71.3224	287.568	71.3224	120.051	38.2211	68.3793	38.2211	200.649	85.3203	92.1666	48.6825	125.254	48.6825	144.003	99.7385	1966.4	99.7385	609.548	99.7385	200.839	78.9223	133.401	19.9392
16	-150		16	30		28.5402	12.4449	243.953	48.0157	134.242	12.795	22.2384	24.3643	344.41	76.1515	616.987	76.1515	115.448	67.4547	112.294	67.4547	43.0544	68.4427	419.868	74.9057	54.3485	67.5789	216.937	67.5789	333.466	47.6618	213.338	47.6618	501.203	87.8475	82.4368	17.6451	123.692	17.6451	46.5423	71.8859	499.443	71.8859	286.782	71.8859	195.258	11.6386	140.596	45.8356
17	30		17	-30		66.0462	13.0231	106.787	22.5078	133.823	11.409	37.4459	30.8216	292.514	83.4812	285.833	83.4812	101.181	98.9995	134.365	98.9995	91.225	79.2834	404.568	86.8371	38.1823	43.9335	56.4012	43.9335	144.189	58.9477	224.37	58.9477	246.903	88.91	302.046	47.1185	288.717	47.1185	91.3927	64.5939	172.254	64.5939	413.209	64.5939	171.874	52.5094	103.367	45.2672
18	-50		18	-60		42.7903	16.419	240.223	25.6576	226.168	16.4416	40.5271	27.5309	37.2811	15.5369	66.1898	15.5369	10.5898	45.6324	52.4268	45.6324	59.6362	21.0048	243.708	59.908	77.6027	77.302	308.325	77.302	186.441	56.5022	191.465	56.5022	340.491	84.1699	256.022	38.5202	227.691	38.5202	45.429	70.4993	548.397	70.4993	426.979	70.4993	95.4134	64.4231	74.9935	26.9714
19	150		19	90		55.0906	20.4139	277.864	14.1006	248.37	18.7988	43.4739	50.075	212.787	33.1055	111.245	33.1055	24.5247	95.7109	-2.84688	95.7109	88.2397	50.3645	295.767	74.4256	34.5732	82.5915	115.018	82.5915	599.485	77.8815	399.756	77.8815	284.368	90.555	408.863	48.2336	235.551	48.2336	144.656	63.0345	248.647	63.0345	163.011	63.0345	182.267	61.5104	50.9703	30.6129
20	90		20	110		34.8818	12.8983	171.862	23.9284	179.117	16.7512	52.8254	86.1643	136.602	61.0631	327.13	61.0631	4.87466	44.3209	82.6222	44.3209	23.6771	66.3458	17.1197	54.178	69.5651	67.3507	220.484	67.3507	511.175	70.2797	284.047	70.2797	267.299	97.161	124.404	51.1176	73.7369	51.1176	19.4497	51.8319	141.873	51.8319	177.269	51.8319	295.126	54.5645	76.4577	52.2282
21	80		21	-90		53.8419	13.602	4.17066	11.9069	146.376	13.5552	27.45	16.9233	212.889	83.2856	164.575	83.2856	101.942	83.9099	157.779	83.9099	50.2032	53.9024	163.031	65.8747	78.8929	33.2581	160.741	33.2581	199.151	29.2399	180.839	29.2399	266.173	79.3006	212.296	69.5258	182.217	69.5258	137.42	29.6838	146.03	29.6838	83.8718	29.6838	108.346	74.4244	112.56	18.5292
22	-30		22	-20		109.734	31.0238	10.5532	12.8645	130.485	15.0462	22.1533	20.7706	124.149	15.6516	85.7196	15.6516	39.2659	47.4267	24.2655	47.4267	47.4083	25.1739	1010.15	30.0205	72.7436	72.776	148.272	72.776	357.746	69.5662	121.933	69.5662	324.652	94.3886	581.377	66.1696	388.093	66.1696	131.072	52.3373	239.621	52.3373	397.124	52.3373	404.037	33.4181	64.433	29.3326
23	150		23	140		8.61422	29.5159	26.8495	13.6415	291.278	10.4345	47.3082	18.8071	90.1849	11.1562	33.1632	11.1562	75.32	77.8689	111.812	77.8689	85.762	91.811	308.823	33.8941	12.0873	36.7699	39.4798	36.7699	159.095	35.1509	224.464	35.1509	246.19	95.2574	155.643	32.3267	81.4526	32.3267	40.4811	62.1698	149.718	62.1698	25.5094	62.1698	146.126	88.0952	60.1605	27.4467
24	110		24	150		67.6565	23.7077	75.1009	24.6622	363.249	20.8629	37.397	21.4139	122.024	13.0091	133.56	13.0091	128.659	57.2067	161.755	57.2067	31.5909	90.3309	347.64	51.6362	22.5167	59.7109	41.8337	59.7109	188.118	21.2317	104.832	21.2317	117.66	91.9852	165.756	33.2597	233.007	33.2597	87.8259	12.6612	113.614	12.6612	45.7363	12.6612	308.286	39.1297	95.8319	33.938
25	150		25	140		36.1921	11.196	344.392	27.4006	136.065	13.0802	41.548	33.6249	167.45	36.6926	244.75	36.6926	136.666	71.6878	117.869	71.6878	2.32626	38.2812	128.065	13.809	89.6536	59.5762	144.323	59.5762	1169.77	15.2765	21.6908	15.2765	301.692	74.07	268.56	47.5097	285.683	47.5097	157.677	60.8376	495.176	60.8376	214.716	60.8376	177.74	58.7086	134.417	22.6332
26	20		26	-30		116.425	18.0916	45.0018	11.7776	313.701	24.8326	78.149	31.7406	266.638	56.5903	615.526	56.5903	110.635	74.0137	155.438	74.0137	32.6904	63.8913	66.0669	41.1378	53.4488	46.5125	50.8801	46.5125	210.142	42.8628	85.6003	42.8628	312.385	68.4011	565.688	60.9568	423.752	60.9568	96.2199	44.176	168.736	44.176	111.295	44.176	113.515	93.9093	86.5066	53.0677
27	-80		27	80		95.8957	20.4231	213.711	19.0266	395.808	14.5849	51.4496	29.7215	49.0779	10.6001	104.088	10.6001	84.8175	81.5452	169.415	81.5452	29.3516	46.3531	313.444	62.0661	39.9424	37.8404	75.1767	37.8404	193.49	21.1606	67.5603	21.1606	102.055	52.5144	381.723	66.226	237.475	66.226	136.215	18.9305	253.44	18.9305	55.5455	18.9305	436.291	61.2126	100.604	41.9927
28	100		28	70		121.287	23.4017	229.285	29.5335			42.919	31.0827	113.696	15.9699	104.333	15.9699	34.9191	61.6354	73.0032	61.6354	43.824	62.1745	540.49	57.2154	44.9514	15.2317	125.184	15.2317	311.805	55.1665	605.839	55.1665	555.371	92.9297	219.598	39.5215	258.776	39.5215	178.121	41.2869	150.32	41.2869	151.115	41.2869	71.4771	66.5661	83.1943	14.9162
29	-140		29	150		65.0944	19.8573	-15.0553	20.2645			24.5702	15.0361	498.1	73.007	660.445	73.007	104.451	44.6473	138.52	44.6473	68.1978	85.4225	290.989	40.7851	56.6823	57.5324	87.834	57.5324	1427.88	90.8057	1114.74	90.8057	547.94	78.2795	152.617	65.8729	211.664	65.8729	174.217	61.5504	421.113	61.5504	201.509	61.5504	240.486	95.6506	67.7963	37.5763
30	110		30	-80		80.7683	15.6451	186.014	42.3602			36.2345	26.2988	95.2801	12.8986	273.943	12.8986	126.773	66.2424	259.077	66.2424	46.483	65.0138	400.117	70.9192	52.9272	43.5573	133.38	43.5573	507.863	46.1003	621.602	46.1003	232.586	89.2122	163.09	59.8772	240.848	59.8772	140.672	80.1355	269.025	80.1355	322.547	80.1355	118.165	57.873	27.5173	98.6284
31	60		31	70		121.9	24.5773					42.0137	65.2728	35.7538	10.8468	57.8411	10.8468	127.648	60.2985	173.218	60.2985	46.2579	93.7278	278.327	37.6038	66.6319	63.8394	111.323	63.8394	139.111	62.826	21.0431	62.826	428.099	85.2494	101.129	20.1591	236.443	20.1591	140.238	23.8094	149.869	23.8094	134.859	23.8094	36.9058	31.612	-12.988	53.1644
32	130		32	120		34.8622	14.7203					33.1185	31.5673	427.964	14.2674	52.0728	14.2674	85.3752	66.0218	115.734	66.0218	42.0249	51.2194	393.511	55.5625	70.1474	39.9214	87.5166	39.9214	215.289	62.8764	505.446	62.8764	48.2951	19.6234	203.8	36.797	357.186	36.797	128.34	65.4916	271.507	65.4916	196.614	65.4916	163.289	63.6199	102.209	25.4564
33	90		33	150		59.9496	15.8338					28.2517	10.8903	110.67	20.8747	19.8233	20.8747	113.147	75.8217	136.65	75.8217	21.4379	16.8661	235.731	52.6526	26.0125	11.1324	57.4115	11.1324	66.8417	37.9703	347.486	37.9703	378.018	73.0765	232.61	29.0309	308.459	29.0309	140.331	40.3115	149.724	40.3115	294.345	40.3115	213.28	61.1719	77.8476	51.8846
34	30		34	-130		120.299	26.981					64.8834	58.0838	88.7297	11.8986	128.858	11.8986	142.668	66.3057	190.655	66.3057	38.2822	45.5814	134.695	73.4917	37.0796	62.1544	41.4664	62.1544	11.4114	23.2259	41.2657	23.2259	-0.127966	105.705	351.55	36.3161	469.593	36.3161	160.973	72.6638	272.59	72.6638	198.602	72.6638	308.069	65.459	14.226	44.7316
35	-40		35	40		61.6888	20.8308					22.3727	54.083	293.274	40.1995	160.501	40.1995	133.813	73.0254	269.404	73.0254	54.374	62.6449	377.452	77.3951	53.6819	53.2123	32.0407	53.2123	223.814	54.7558	29.0529	54.7558	329.928	75.9343	207.693	50.3224	187.773	50.3224	176.563	68.6422	229.955	68.6422	170.843	68.6422	72.2229	54.5803	50.9342	20.1648
36	-40		36	140		27.8492	13.7961					19.4246	18.4534	133.935	11.8819	182.091	11.8819	111.108	72.5095	138.042	72.5095	40.0737	14.3053	1040.48	61.0149	83.1119	71.6795	214.53	71.6795	82.5289	38.4098	220.47	38.4098	141.293	14.2308	223.777	42.2523	263.23	42.2523	141.947	44.1889	245.928	44.1889	127.998	44.1889	141.185	32.9719	133.842	20.4171
37	50		37	0		-17.1597	11.5358					23.116	28.1465	32.5346	38.2462	274.949	38.2462	133.01	55.2249	145.892	55.2249	18.6973	36.9679	38.4608	13.3029	46.294	45.5936	157.542	45.5936	240.503	43.6167	265.251	43.6167	168.894	43.1725	270.992	46.5326	197.595	46.5326	154.462	60.9666	339.624	60.9666	152.982	60.9666	22.1265	19.2867	88.2323	13.7312
38	40		38	100								30.8048	10.3112	68.5104	25.0033	120.887	25.0033	117.644	76.9647	199.671	76.9647	37.6528	93.7601	84.216	16.9888	68.5341	52.7102	187.531	52.7102	44.8621	17.6197	-15.2209	17.6197	43.7283	64.3989	248.407	27.3544	246.755	27.3544	103.251	61.2552	304.46	61.2552	418.876	61.2552	183.963	81.6483	81.8743	33.9925
39	20		39	40								27.5453	40.3393	59.7063	16.5813	78.3508	16.5813	170.462	70.6586	118.264	70.6586	57.9025	85.9197	1039.08	19.8874	54.4349	80.6924	226.27	80.6924	57.9249	61.3375	115.575	61.3375	197.903	89.4825	139.691	13.9514	123.343	13.9514	169.536	72.5162	450.644	72.5162	170.883	72.5162	55.5058	34.7234	129.504	23.2336
40	50		40	120								42.0666	13.2291	146.042	17.9765	251.153	17.9765	109.619	69.0301	110.175	69.0301	38.8927	46.5703	218.095	45.1254	68.322	68.7931	132.572	68.7931	87.6051	40.5408	96.1776	40.5408	229.675	76.1453	503.71	28.5402	177.186	28.5402	23.373	33.5237	159.986	33.5237	87.8826	33.5237	94.6039	11.7327	134.43	15.8324
41	20		41	-110								28.2813	12.794					103.659	76.5711	176.223	76.5711	-0.138992	62.8922	885.566	67.3707	70.1811	22.4758	133.197	22.4758	15.6947	24.0481	-26.8384	24.0481	207.755	55.4845	311.675	42.5795	428.215	42.5795	163.853	59.0553	408.955	59.0553	185.51	59.0553	0.75643	53.4058
42	50		42	-50														101.968	68.0231	185.794	68.0231	22.9829	73.0237	123.133	30.8539	57.6895	73.896	27.765	73.896	425.562	83.5193	766.163	83.5193	215.786	68.9001	130.073	40.7089	65.4572	40.7089	176.502	48.0262	360.863	48.0262	268.73	48.0262	47.5207	50.2201
43	-20		43	-80														99.1645	56.2364	158.057	56.2364	42.091	45.4873	319.64	14.2386	73.3148	64.9155	135.072	64.9155	295.242	58.013	201.389	58.013	3.05433	26.9089	387.318	102.397	286.457	102.397	117.103	56.3872	278.826	56.3872	201.929	56.3872	183.21	75.3204
44	-110		44	150														8.66381	46.6467	77.5435	46.6467	75.9997	88.5334	232.909	61.5928	23.7497	68.9126	69.5278	68.9126	312.783	68.3521	217.322	68.3521	25.4461	105.006	376.623	90.6864	173.8	90.6864	181.182	51.0745	275.946	51.0745	108.859	51.0745	93.5339	42.0039
45	140		45	150														112.402	73.2304	96.1743	73.2304	73.293	92.7679	386.962	65.0165	14.8807	50.3928	50.5841	50.3928	217.105	76.0417	288.148	76.0417	231.754	89.1017	225.049	18.2821	186.856	18.2821	105.237	25.3544	66.6343	25.3544	98.9184	25.3544	66.5231	45.4511
46	100		46	90														132.921	65.9368	131.972	65.9368	55.2209	95.3744	356.575	24.9969	38.7442	46.0136	95.9586	46.0136	377.786	27.4137	908.776	27.4137	157.421	78.4834	300.938	66.6941	397.368	66.6941	39.4227	42.9051	181.43	42.9051	59.5414	42.9051	330.916	47.4309
47	120		47	10														124.852	62.2441	152.627	62.2441	38.2555	39.7313	739.413	63.7402	1.53819	56.1658	7.27849	56.1658	277.203	14.5441	411.079	14.5441	159.329	75.6442	209.855	36.7331	187.411	36.7331	41.014	53.0199	319.565	53.0199	446.568	53.0199	7.0835	25.3798
48	100		48	70														95.6799	74.3815	130.945	74.3815	32.7513	90.2865	465.167	65.3741	71.6175	45.4223	208.263	45.4223	117.772	63.1139	37.0142	63.1139	190.016	78.6359	452.286	59.9939	196.19	59.9939	175.354	50.0822	284.874	50.0822	89.1288	50.0822	435.832	84.8971
49	-130		49	60														125.441	48.2438	187.831	48.2438	5.62203	38.8654	587.108	65.1283	69.0882	61.135	112.355	61.135	157.876	61.9627	441.287	61.9627	101.238	76.6871	191.709	65.2381	159.963	65.2381	151.996	42.4477	337.737	42.4477	44.0321	42.4477	5.71511	36.7669
50	120		50	-80														141.396	61.0076	158.513	61.0076	48.3372	89.1653	207.116	67.245	87.0502	38.9783	124.671	38.9783	137.317	55.7791	129.719	55.7791	238.492	37.8218	233.258	45.8335	106.779	45.8335	188.332	39.482	333.262	39.482	401.717	39.482	154.026	49.0388
51	-130		51	0														101.737	52.3284	115.947	52.3284	16.559	54.3229	19.0459	38.7998	7.24514	41.6638	30.4821	41.6638	129.977	64.2983	155.404	64.2983	86.8878	63.414	179.411	70.4558	262.619	70.4558	136.229	59.5702	207.829	59.5702	149.027	59.5702	21.1773	52.7604
52	-130		25% Percentile	-30														20.1082	58.4701	57.7378	58.4701	47.1542	55.1567	90.2311	71.4303	62.8593	75.5032	152.708	75.5032	149.753	31.2084	5.95793	31.2084	91.4222	36.5784	221.848	17.9876	254.758	17.9876	148.684	43.2369	253.358	43.2369	156.519	43.2369	107.234	71.5239
53	40		Median	40														-0.10701	43.3419	104.91	43.3419	33.0614	64.3406	793.086	51.0858	61.4783	47.651	107.952	47.651	64.6567	73.965	158.372	73.965	78.2721	72.6608	65.4658	40.2887	119.359	40.2887	20.584	41.681	318.229	41.681	247.925	41.681	23.8832	56.9351
54	30		75% Percentile	100														87.5425	72.0045	127.051	72.0045	69.5161	83.8687	467.853	71.4681	21.3884	64.0603	-9.5705	64.0603	22.8812	19.7488	60.2974	19.7488	329.038	64.4027	122.051	64.8219	207.446	64.8219	30.8197	28.8986	155.719	28.8986	384.269	28.8986	233.36	69.0379
55	40		Wilcoxon test (compared to 0 ms)	P = 0.0025														9.82293	17.5618	17.5114	17.5618	5.25078	20.3993	496.684	57.1636	66.389	67.4367	85.4955	67.4367	237.203	46.8783	188.859	46.8783	170.685	96.0058	200.9	53.0671	174.146	53.0671	173.056	53.7146	354.107	53.7146	151.13	53.7146	58.5692	67.8175
56	-100																	83.9331	64.7004	130.093	64.7004	11.7222	53.2199	419.838	50.5629	34.2969	29.3971	143.436	29.3971	108.09	10.3905	38.5719	10.3905	282.117	79.313	243.495	53.7507	355.89	53.7507	184.23	50.835	489.843	50.835	397.688	50.835	116.086	50.9779
57	-100																	4.27443	58.0572	76.0694	58.0572	35.9869	25.7797	140.651	43.9358	43.5662	27.8982	93.0297	27.8982	83.1187	10.7095	114.884	10.7095	319.456	95.1434	350.093	35.8064	238.928	35.8064	111.279	40.542	368.463	40.542	166.805	40.542	243.34	88.7009
58	40																	-2.96329	37.6852	50.6529	37.6852	62.9152	43.5556	630.205	42.8038	45.5357	49.8269	51.5616	49.8269	109.345	26.2915	104.655	26.2915	253.274	69.2249	477.566	69.2416	322.356	69.2416	58.5784	22.876	83.56	22.876	105.107	22.876	278.426	91.1842
59	90																	71.2092	72.5115	148.173	72.5115	51.9261	39.4391	85.7305	32.3079	50.1767	47.0656	31.1047	47.0656	311.623	64.8072	85.0613	64.8072	297.848	61.6301	488.334	36.6491	416.888	36.6491	40.8146	33.0145	113.193	33.0145	163.05	33.0145	140.092	89.3618
60	70																	111.349	75.7876	75.6974	75.7876	71.168	81.9417	49.8148	57.7224	30.8589	27.353	41.5749	27.353	79.5014	49.9615	49.5489	49.9615	94.2179	73.6956	175.488	42.2893	189.763	42.2893	145.543	60.3953	292.017	60.3953	176.869	60.3953	91.72	26.6244
61	-100																	109.161	79.9946	114.674	79.9946	37.3364	32.9049	216.236	31.2931	-7.25685	70.0065	-15.9414	70.0065	104.177	47.3417	142.2	47.3417	146.144	79.1247	204.091	46.3966	215.582	46.3966	159.813	64.1579	462.341	64.1579	527.833	64.1579	144.852	43.6973
62	150																	-6.33586	31.8313	65.461	31.8313	79.2191	97.9242	129.3	37.6002	48.3593	24.0362	43.9163	24.0362	915.532	73.7145	789.537	73.7145	200.161	74.57	288.07	22.4826	374.702	22.4826	53.9082	50.3966	262.553	50.3966	237.611	50.3966	111.432	93.1581
63	50																	84.3219	68.2263	182.824	68.2263	11.8965	18.0715	155.349	51.0394	46.0874	41.2314	113.513	41.2314	89.0919	60.1462	651.245	60.1462	232.388	81.1598	137.59	38.2961	190.733	38.2961	1.60432	35.8708	5.32515	35.8708	163.15	35.8708	111.518	63.563
64	40																	96.3764	61.749	114.135	61.749	25.8193	92.9261	75.3933	39.0511	50.1004	38.8764	117.936	38.8764	109.679	56.8402	228.024	56.8402	175.882	79.5435	266.023	41.4606	380.488	41.4606	50.7721	20.3198	131.932	20.3198	81.4079	20.3198	307.345	93.4826
65	50																	108.514	65.7547	161.354	65.7547	67.1755	85.7692	19.839	30.8948	77.6378	66.8488	124.636	66.8488	243.193	26.7832	214.167	26.7832	55.6279	89.7525	156.988	37.1799	173.712	37.1799	186.441	40.1671	177.507	40.1671	156.511	40.1671	158.107	51.7893
66	-120																	135.687	66.2203	119.444	66.2203	36.9657	88.3518	284.359	39.359	12.0445	20.5343	93.0611	20.5343	176.13	20.1347	28.3859	20.1347	295.144	80.6343	499.873	64.1965	385.038	64.1965	22.2229	40.3381	55.0581	40.3381	148.89	40.3381	73.7675	71.0036
67	-90																	12.3865	51.8198	56.923	51.8198	46.1788	30.421	442.34	38.0539	82.4601	54.3081	136.181	54.3081	333.418	67.0431	158.122	67.0431	269.003	90.1053	252.697	20.7407	272.989	20.7407	85.9911	51.5207	245.404	51.5207	97.9992	51.5207	198.73	90.6092
68	20																	70.3807	37.5341	87.556	37.5341	51.5269	91.6065	250.676	52.9234	76.0095	55.2513	130.347	55.2513	428.952	51.5568	244.86	51.5568	171.944	75.8251	300.667	18.9982	225.73	18.9982	162.005	59.4664	952.739	59.4664	162.514	59.4664	12.5924	44.206
69	-80																	136.139	66.8436	204.797	66.8436	33.9361	32.9078	909.584	64.4681	55.7215	47.669	167.196	47.669	97.6051	27.4342	82.5262	27.4342	30.7598	22.7124	44.0487	22.5435	63.4979	22.5435	72.9386	41.2582	301.891	41.2582	216.407	41.2582	377.026	87.2938
70	40																	111.978	60.9721	164.746	60.9721	30.5183	93.5992	431.696	73.4132	18.2986	49.0094	74.809	49.0094	61.1758	73.1324	102.191	73.1324	248.936	91.069	141.906	44.6333	420.198	44.6333	138.448	59.7919	299.111	59.7919	295.119	59.7919	285.449	72.1831
71	150																	100.24	19.3166	140.364	19.3166	21.4551	56.6664	349.915	67.6614	50.4635	74.6351	102.384	74.6351	851.351	57.5239	216.851	57.5239	172	57.6573	239.867	33.0498	241.123	33.0498	144.65	60.749	514.051	60.749	153.069	60.749	52.9897	84.4677
72	-40																	23.2572	54.3492	64.6217	54.3492	49.487	42.5246	250.633	39.7	19.5099	57.592	53.8525	57.592	166.669	65.162	207.336	65.162	1737.52	87.8148	104.432	15.0288	112.786	15.0288	150.24	25.8277	211.707	25.8277	199.947	25.8277	144.3	97.8494
73	150																	97.1619	86.8136	127.789	86.8136	73.6669	16.6972	305.278	55.0369	67.5387	64.3846	80.8803	64.3846	199.114	54.7766	238.523	54.7766	118.218	70.5484	172.106	53.8252	273.266	53.8252	92.9891	56.6607	314.926	56.6607	129.851	56.6607	297.43	69.379
74	130																	106.652	67.2328	134.869	67.2328	21.5679	63.1791	95.256	40.5796	47.6877	63.6584	168.874	63.6584					278.338	40.9455	175.585	23.4622	205.119	23.4622	153.023	73.9006	360.512	73.9006	382.619	73.9006	61.8794	39.2927
75	150																	91.326	25.8713	103.987	25.8713	52.1535	91.5274	1208.03	77.0483	24.9819	22.0213	86.823	22.0213					124.702	59.7204	202.086	56.9187	235.395	56.9187	54.3331	50.7454	176.858	50.7454	74.6986	50.7454	90.5927	84.3896
76	20																	45.7545	54.2645	17.9591	54.2645	52.7723	81.9835	393.646	79.8605	37.8239	12.9889	90.7611	12.9889					226.627	77.855	173.378	28.4369	203.699	28.4369	-3.01779	12.1056	57.5478	12.1056	167.643	12.1056	138.772	90.2077
77	150																	26.3251	58.3505	-22.405	58.3505	57.8841	34.3614	297.236	73.9148	19.3586	32.1606	169.194	32.1606					149.544	63.321	49.5336	10.101	53.7978	10.101	7.25662	58.277	138.056	58.277	142.372	58.277	117.977	90.9971
78	140																	95.8393	61.5141	194.283	61.5141	42.3308	61.6368	312.73	65.6734	112.795	74.4356	220.922	74.4356					239.243	73.4115	297.086	94.6234	409.277	94.6234	135.365	34.623	400.905	34.623	72.7196	34.623	64.4953	68.3334
79	-20																	98.6999	65.5749	112.39	65.5749	67.8281	38.3203	242.27	66.573	44.8862	20.8439	56.6691	20.8439					282.653	79.1869	114.31	19.5771	154.744	19.5771	119.002	11.4353	102.873	11.4353	207.618	11.4353	190.578	83.9859
80	110																	103.874	68.7299	131.88	68.7299	75.2575	94.1118	359.925	71.0637	41.8248	58.2106	78.8326	58.2106					326.87	88.3744	107.032	22.1715	167.025	22.1715	-16.2493	23.9856	38.6171	23.9856	91.5033	23.9856	160.888	78.7075
81	30																	136.696	70.0965	146.138	70.0965	35.6868	77.2642	84.1455	34.8479	21.638	14.2297	36.8366	14.2297					143.848	93.8722	159.947	29.7218	253.924	29.7218	146.791	51.9302	188.535	51.9302	362.495	51.9302	303.651	85.1957
82	30																	45.6459	41.1583	11.5241	41.1583	45.9436	73.1067	18.7367	33.6741	16.7328	68.7343	6.63571	68.7343					195.772	87.2036	117.264	28.3086	201.367	28.3086	127.314	14.7268	294.078	14.7268	402.248	14.7268	104.323	97.5116
83	-30																	112.876	40.3644	119.349	40.3644	44.5069	55.2616	146.754	54.5111	50.3656	56.2235	1.70761	56.2235					672.793	88.239	217.246	43.2632	245.055	43.2632	155.75	66.8958	222.82	66.8958	250.552	66.8958	237.19	93.0434
84	60																	17.0613	40.0934	44.5438	40.0934	47.5404	58.4731	389.171	56.5427	60.2718	36.5387	29.7183	36.5387					458.52	74.4114	113.971	21.9048	304.388	21.9048	147.788	65.8563	242.077	65.8563	211.762	65.8563	161.181	89.8139
85	100																	87.4978	62.9847	125.372	62.9847	11.5909	54.6221	28.0672	61.9876	61.4797	66.8111	163.962	66.8111					81.2269	35.8736	677.992	40.6558	273.244	40.6558	21.1296	54.0686	87.3537	54.0686	106.899	54.0686	1061.91	86.6074
86	30																	152.582	50.1955	127.168	50.1955	79.9825	42.1896	153.104	53.7004	83.8601	65.4948	89.8292	65.4948					80.0588	55.3372	236.86	68.145	386.276	68.145	176.834	22.5019	254.477	22.5019	91.7893	22.5019	344.365	36.5276
87	40																	113.512	67.386	128.313	67.386	64.4213	73.5147	154.809	55.7057	63.3706	65.0695	155.059	65.0695					89.3353	34.3325	133.99	45.9546	332.558	45.9546	67.5101	35.0697	28.5317	35.0697	146.075	35.0697	291.145	78.4009
88	70																	133.474	63.5312	133.273	63.5312	46.1877	13.1435	195.184	54.0347	25.4388	36.2657	95.7869	36.2657					298.48	61.7443	267.058	24.7481	214.743	24.7481	75.9522	64.0274	211.818	64.0274	239.525	64.0274	333.293	93.5886
89	80																	118.697	23.0212	101.183	23.0212	93.2511	86.4067	412.641	40.6462	41.3724	63.2362	69.0555	63.2362					412.351	81.6999	198.278	31.0851	148.518	31.0851	24.8754	39.4519	135.162	39.4519	223.305	39.4519	365.837	50.5551
90	100																	19.4167	17.999	39.3369	17.999	76.4957	85.1185	95.4737	57.6464	31.3204	15.6973	62.9951	15.6973					117.497	68.3832	429.071	60.5347	272.177	60.5347	124.645	55.4154	536.247	55.4154	26.4953	55.4154	218.774	93.6868
91	150																	120.209	65.002	139.167	65.002	65.9477	70.1228	140.349	38.9983	39.2295	65.2671	29.9327	65.2671					359.265	46.8094	177.986	35.4717	190.406	35.4717	41.0777	48.8999	65.7478	48.8999	103.878	48.8999	145.314	87.9904
92	20																	13.4057	53.7196	27.5257	53.7196	52.9097	99.6293	381.735	65.3176	96.5978	51.1188	220.105	51.1188					176.153	31.5418	157.067	28.2967	124.331	28.2967	-1.0072	66.5866	291.557	66.5866	183.608	66.5866	382.459	79.4081
93	-100																	10.2243	61.5247	49.017	61.5247	44.7356	79.4644			25.5493	60.3753	97.7124	60.3753					121.386	16.8261					75.2803	45.2934	168.343	45.2934	145.967	45.2934	248.731	87.8423
94	20																	135.792	86.9565	240.907	86.9565	87.0701	76.8175			104.667	70.1845	145.706	70.1845					196.548	85.1843					30.2509	44.3201	130.975	44.3201	154.325	44.3201	36.5084	83.21
95	0																	104.186	62.0237	139.528	62.0237	69.6168	86.0161			54.3018	83.8626	132.854	83.8626					769.624	74.7543					39.729	64.3991	128.831	64.3991	87.4659	64.3991	132.279	81.8074
96	150																	4.61412	66.6897	-8.94001	66.6897	52.7169	72.9991			62.4558	63.8035	111.649	63.8035					252.826	19.7255					62.1667	49.0129	113.929	49.0129	105.788	49.0129	43.066	89.8429
97	80																	12.0262	69.0375	61.7443	69.0375	37.1555	80.6694			78.0644	51.628	28.0717	51.628											63.505	44.2077	74.0105	44.2077	173.973	44.2077	83.621	47.3272
98	80																	86.7263	73.0431	115.271	73.0431	67.2476	40.1866			33.413	52.0537	40.5199	52.0537											87.7692	40.2442	900.608	40.2442	240.557	40.2442	196.116	20.5936
99	150																	96.4187	71.7743	109.811	71.7743	64.9402	68.344			36.5608	32.5371	99.1495	32.5371											58.368	71.0888	177.733	71.0888	184.887	71.0888	447.734	86.3306
100	90																					26.3631	86.8074			27.9365	39.664	90.637	39.664											38.8265	75.8477	180.384	75.8477	365.26	75.8477	240.67	85.6774
101	0																					41.7396	82.9012																	173.284	68.9757	507.218	68.9757	314.323	68.9757	343.934	88.9119
102	-50																					72.4441	57.3051																	186.032	75.6785	174.364	75.6785	421.326	75.6785	179.458	89.4749
103	150																					50.5129	63.7479																							185.204	91.6121
104	40																					34.0319	70.6686																							1033.63	81.1089
105	50																					48.1647	60.1585																							167.752	89.8602
106	70																																													234.277	88.0307
107	30																																													107.264	83.2017
108	80																																													243.217	87.961
109	30																																													746.894	92.4548
110	80																																													186.495	71.053
111	10																																													156.098	39.0891
112	80																																													295.954	47.618
113	70																																													37.259	58.3025
114	-20																																													74.4085	87.7215
115	100																																													286.527	78.7282
116	150																																													207.175	83.7176
117	150																																													252.786	73.33
118	50																																													140.834	50.436
119	30																																													28.9544	24.1651
120	60																																													182.118	56.8479
121	50																																													55.5976	77.5774
122	150																																													79.0175	87.8463
123	10																																													140.537	66.5076
124	-30																																													152.378	76.3126
125	0																																													318.534	65.9028
126	90																																													68.5796	21.6539
127	-150																																													216.421	93.2652
128	150																																													97.4308	93.3207
129	50
130	60
131	40
132	30
133	-110
134	60
135	110
136	-110
137	90
138	150
25% Percentile	7.5
Median	50
75% Percentile	100
Wilcoxon test (compared to 0 ms)	P = 6.66×10^-8
[truncated: 48 more columns]

[truncated: 8 more sheets: Figure S3, Figure S5, Figure S6, Figure S7, Figure S8, Figure S9, Figure S10, Figure S12]
